# Supplementary material for: Candida albicans rvs161Δ and rvs167Δ Endocytosis Mutants Are Defective in Invasion into the Oral Cavity
Source: mBio. 2019 Nov 12;10(6):e02503-19. doi: 10.1128/mBio.02503-19 (PMC6851284; doi:10.1128/mBio.02503-19)
Supplement: TABLE S1 [file mBio.02503-19-st001.xlsx]

## Sheet: Table S1. Noble Mutants
Table S1. C. albicans strains examined for invasive growth into agar
Mutant strains tested from the Noble mutant library obtained from the Fungal Genetics Stock Center
C3_05180W_A	RHB1	CAWG_02830|orf19.5994|C3_05180W_B|C3_05180W|orf19.13415|IPF21266.1|IPF4842.1|Contig4-2771_0004|orf6.9043|CA6070|CaO19.5994|CaO19.13415|IPF4842	ORF|Verified	Ca22chr3A_C_albicans_SC5314	Putative small G protein from the Ras superfamily involved in cell wall integrity and control of filamentous growth under nitrogen starvation; involved in activation of TOR1C during starvation response
C6_01680C_A		CAWG_05199|orf19.3418|C6_01680C_B|C6_01680C|orf19.10922|IPF8889.2|IPF14736.3|Contig4-2903_0009|orf6.2731|orf6.6107|CA3758|CaO19.3418|AFP98|IPF8889	ORF|Uncharacterized	Ca22chr6A_C_albicans_SC5314	Has domain(s) with predicted hydrolase activity, acting on carbon-nitrogen (but not peptide) bonds, in linear amidines, metal ion binding activity
C1_10500W_A		CAWG_00383|orf19.993|C1_10500W_B|C1_10500W|orf19.8608|IPF26298.1|IPF20135.1|Contig4-2932_0019|orf6.5805|CA3523|DOP98|CaO19.993|CaO19.8608|IPF20135	ORF|Uncharacterized	Ca22chr1A_C_albicans_SC5314	Protein of unknown function; rat catheter biofilm repressed
C2_08790W_A	JEM1	CAWG_05962|orf19.3592|C2_08790W_B|C2_08790W|orf19.11074|IPF19182.2|IPF13100.1|Contig4-2320_0006|orf6.2050|CA0872|CaO19.3592|IPF13100	ORF|Verified	Ca22chr2A_C_albicans_SC5314	Functional homolog of S. cerevisiae Jem1p, which acts with Scj1p and Kar2p (BiP) in protein folding and ER-associated degradation of misfolded proteins, and also has a role in karyogamy; has J domain and 4 tetratricopeptide repeats
C1_14340C_A	RIM101	orf19.7247|C1_14340C_B|C1_14340C|orf6.8147|HRM101|PRR2|IPF822.2|Contig4-3014_0032|CA5367|CaO19.7247|CAWG_00020	ORF|Verified	Ca22chr1A_C_albicans_SC5314	Transcription factor; alkaline pH response; required for alkaline-induced hyphal growth; role in virulence in mice; activated by C-terminal proteolytic cleavage; mediates both positive and negative regulation; Spider biofilm induced
CR_03780C_A		CAWG_01713|orf19.4376|CR_03780C_B|CR_03780C|orf19.11854|IPF22898.1|IPF15098.2|Contig4-2849_0015|orf6.4541|CA2588|CaO19.11854|CaO19.4376|IPF15098	ORF|Uncharacterized	Ca22chrRA_C_albicans_SC5314	Protein of unknown function; Spider biofilm induced
C2_10590W_A	GAL4	CAWG_06121|orf19.5338|C2_10590W_B|C2_10590W|orf19.12798|IPF21869.1|IPF776.1|Contig4-3102_0054|orf6.8327|CA5497|CaO19.5338|CaO19.12798|IPF776	ORF|Verified	Ca22chr2A_C_albicans_SC5314	Zn(II)2Cys6 transcription factor; involved in control of glycolysis; ortholog of S. cerevisiae Gal4, but not involved in regulation of galactose utilization genes; caspofungin repressed; Spider biofilm repressed
C3_05900W_A		CAWG_02899|orf19.7370|C3_05900W_B|C3_05900W|IPF1261.1|Contig4-3093_0003|orf6.8530|CA5668|CaO19.7370|IPF1261	ORF|Uncharacterized	Ca22chr3A_C_albicans_SC5314	Possible G-protein coupled receptor; vacuolar membrane transporter for cationic amino acids; PQ-loop motif; rat catheter and Spider biofilm induced
C2_01380W_A	PLB4.5	CAWG_03911|orf19.1442|C2_01380W_B|C2_01380W|orf19.9017|orf19.9018|IPF15731.2|IPF15733.2|IPF14660.3|IPF29416.1|PLB4.3|Contig4-2174_0003|Contig4-2174_0004|orf6.1059|orf6.795|orf6.796|PLB4|PLB4.5f|PLB4.3f|CA0185|CA0186|orf19.1443	ORF|Verified	Ca22chr2A_C_albicans_SC5314	Phospholipase B; Hog1-induced; regulated by Ssn6; putative GPI-anchor; repressed during cell wall regeneration; clade-associated gene expression; Hap43-induced; rat catheter and Spider biofilm repressed
C1_07430W_A	PHO100	CAWG_00676|orf19.4424|C1_07430W_B|C1_07430W|orf19.11902|IPF22815.1|IPF5556.1|PHO3|Contig4-2969_0004|orf6.2830|CA1363|CaO19.4424|CaO19.11902|IPF5556	ORF|Verified	Ca22chr1A_C_albicans_SC5314	Putative inducible acid phosphatase; DTT-extractable and observed in culture supernatant in low-phosphate conditions; slight effect on murine virulence; virulence-group-correlated expression; N-glycosylated; F-12/CO2 early biofilm induced
C3_01260C_A		orf19.1725|C3_01260C_B|C3_01260C|orf19.9293|IPF8416.3|IPF9336.3|Contig4-2981_0008|orf6.3240|CA1646|CaO19.1725|IPF9336|IPF9336.3eoc|IPF9336.2	ORF|Verified	Ca22chr3A_C_albicans_SC5314	Putative adhesin-like protein; highly expressed in white cells during pheromone response; required for adhesion, hyphal growth and biofilm formation
C1_07030C_A	RBT4	CAWG_00714|orf19.6202|C1_07030C_B|C1_07030C|orf19.13583|orf6.537|YJL79|PRY4|IPF8153.3|IPF27769.1|Contig4-2876_0017|orf6.5422|CA0104|IPF8153.2	ORF|Verified	Ca22chr1A_C_albicans_SC5314	Pry family protein; required for virulence in mouse systemic/rabbit corneal infections; not filamentation; mRNA binds She3, is localized to hyphal tips; Hap43-induced; in both yeast and hyphal culture supernatants; Spider biofilm induced
C6_01650C_A	FMP27	CAWG_05202|orf19.3422|C6_01650C_B|C6_01650C|orf19.10926|IPF23847.1|IPF8884.2|Contig4-2903_0002|orf6.6103|CA3756|CaO19.10926|CaO19.3422|IPF8884	ORF|Uncharacterized	Ca22chr6A_C_albicans_SC5314	Putative mitochondrial protein; mRNA binds She3
C4_06980W_A	PRA1	CAWG_03130|orf19.3111|C4_06980W_B|C4_06980W|orf19.10623|orf6.6934|FBP1|mp58|IPF8782.2|IPF14364.1|Contig4-2739_0001|orf6.60|CA4399|CaO19.3111	ORF|Verified	Ca22chr4A_C_albicans_SC5314	Cell surface protein that sequesters zinc from host tissue; enriched at hyphal tips; released extracellularly; binds to host complement regulators; mediates leukocyte adhesion and migration; immunogenic in mouse; produced at ambient pH
C1_02080W_A	SET6	CAWG_01175|orf19.3665|C1_02080W_B|C1_02080W|orf19.11149|IPF23602.1|IPF12040.2|Contig4-3059_0003|orf6.6476|CA4035|CaO19.3665|CaO19.11149|IPF12040	ORF|Uncharacterized	Ca22chr1A_C_albicans_SC5314	Ortholog of S. cerevisiae Set6, a SET domain protein of unknown function; Hap43-induced; rat catheter and Spider biofilm induced
C1_03920C_A		CAWG_01001|orf19.4466|C1_03920C_B|C1_03920C|orf19.11947|IPF14495.2|IPF17107.3|Contig4-1895_0001|orf6.2033|orf6.338|CA0859|CaO19.4466|ERF2|IPF14495|IPF14495.3|IPF14495.1	ORF|Uncharacterized	Ca22chr1A_C_albicans_SC5314	Ortholog(s) have palmitoyltransferase activity, protein-cysteine S-palmitoyltransferase activity and role in protein palmitoylation, protein targeting to membrane
C1_03320C_A	EHD3	CAWG_01052|orf19.3029|C1_03320C_B|C1_03320C|orf19.10547|IPF24295.1|IPF3690.2|Contig4-2530_0009|orf6.7766|CA5060|CaO19.3029|CaO19.10547|IPF3690	ORF|Verified	Ca22chr1A_C_albicans_SC5314	Predicted 3-hydroxyisobutyryl-CoA hydrolase; mitochondrially localized; Spider biofilm induced
C2_09370C_A	KAR3	CAWG_06014|orf19.564|C2_09370C_B|C2_09370C|orf19.11581|IPF23152.1|IPF2100.1|Contig4-3095_0041|orf6.368|orf6.6836|CA4321|orf19.4100|CA0058|IPF3770|IPF3770.2	ORF|Verified	Ca22chr2A_C_albicans_SC5314	Kinesin-like microtubule motor protein; required for nuclear fusion during mating; C-terminal motor domain; mutants are viable; null has high-frequency white-opaque switching phenotype
C3_06090C_A	OCH1	CAWG_02918|orf19.7391|C3_06090C_B|C3_06090C|IPF3324.1|Contig4-3036_0012|orf6.8551|CA5690|CaO19.7391	ORF|Verified	Ca22chr3A_C_albicans_SC5314	Alpha-1,6-mannosyltransferase; initiates N-glycan outer chain branch addition; similar to S. cerevisiae Och1p; required for wild-type virulence in mouse intravenous infection; fungal-specific (no human or murine homolog)
C6_02740W_A		CAWG_05069|orf19.5547|C6_02740W_B|C6_02740W|orf19.12993|IPF19861.2|IPF19862.1|Contig4-2173_0008|orf6.1296|CA0406|CaO19.5547|IPF19862.5f|CA0405|IPF19862.3f|IPF19861.1	ORF|Uncharacterized	Ca22chr6A_C_albicans_SC5314	Protein of unknown function; Hap43-repressed gene
C3_01550C_A	TOS1	CAWG_02487|orf19.1690|C3_01550C_B|C3_01550C|orf19.9258|IPF25628.1|IPF6517.2|Contig4-2909_0012|orf6.4149|CA2303|CaO19.1690	ORF|Verified	Ca22chr3A_C_albicans_SC5314	Protein similar to alpha agglutinin anchor subunit; secreted; exogenously expressed protein is a substrate for Kex2 processing in vitro; fluconazole-induced; induced by alpha pheromone in SpiderM medium; Hap43-induced
C1_10540C_A		CAWG_00379|orf19.998|C1_10540C_B|C1_10540C|orf19.8613|IPF6787|IPF6787.1|IPF29608.1|Contig4-2932_0010|orf6.5800|CA3519|CaO19.8613|CaO19.998	ORF|Uncharacterized	Ca22chr1A_C_albicans_SC5314	Putative adapter protein; links synaptojanins Inp52 and Inp53 to the cortical actin cytoskeleton in S. cerevisiae; mutants are viable
C1_01790W_A	SWI4	CAWG_01201|orf19.4545|C1_01790W_B|C1_01790W|orf19.12020|IPF17386.2|IPF28367.1|orf6.6691|CA4203|CaO19.4545|SWI4.3f	ORF|Verified	Ca22chr1A_C_albicans_SC5314	Putative component of the SBF transcription complex involved in G1/S cell-cycle progression; periodic mRNA expression, peak at cell-cycle G1/S phase; predicted, conserved MBF binding sites upstream of G1/S-regulated genes
C3_07610W_A	TIP120	CAWG_03067|orf19.6729|C3_07610W_B|C3_07610W|orf19.14021|IPF3647|IPF20453.1|IPF3647.2|Contig4-1872_0006|orf6.6878|CA4354|CaO19.6729|CaO19.14021	ORF|Verified	Ca22chr3A_C_albicans_SC5314	Protein similar to human CAND1 (Cullin-Associated Nedd8-Dissociated) protein involved in regulation of SCF complexes; binds unnedddylated cullin Cdc53; mutants are viable
C5_05220W_A	CAG1	CAWG_04888|orf19.4015|C5_05220W_B|C5_05220W|orf19.11498|IPF23259.1|IPF3356.2|Contig4-3094_0037|orf6.7428|GPA1|CA4782|CaO19.4015|CaO19.11498|GBA1	ORF|Verified	Ca22chr5A_C_albicans_SC5314	heterotrimeric G protein alpha subunit; positive role in mating pheromone response; opaque-enriched transcript; transcript repressed by MTLa1-MTLalpha2; regulated by hemoglobin-responsive Hbr1 via MTL genes; rat catheter biofilm repressed
C6_01070C_A	CIP1	CAWG_05253|orf19.113|C6_01070C_B|C6_01070C|orf19.7761|IPF11929.2|IPF14967.2|COR33|Contig4-2149_0001|Contig4-2501_0003|orf6.1181|orf6.2562|CA1190|CaO19.113	ORF|Verified	Ca22chr6A_C_albicans_SC5314	Possible oxidoreductase; transcript induced by cadmium but not other heavy metals, heat shock, yeast-hypha switch, oxidative stress (via Cap1), or macrophage interaction; stationary phase enriched protein; Spider biofilm induced
C2_06840W_A	SPR1	CAWG_05783|orf19.2237|C2_06840W_B|C2_06840W|orf19.9779|IPF25049.1|IPF19900.1|Contig4-2838_0007|Contig4-2838_0008|orf6.2395|CA1078|CaO19.2237|CaO19.9779	ORF|Uncharacterized	Ca22chr2A_C_albicans_SC5314	Putative GPI-anchored protein; similar but not orthologous to S. cerevisiae Spr1, a sporulation-specific exo-1,3-beta-glucanase; mutant is viable
C1_14140C_A	SET3	CAWG_00040|orf19.7221|C1_14140C_B|C1_14140C|IPF867.2|Contig4-3043_0006|Contig4-3043_0007|orf6.8121|CA5346|CaO19.7221|IPF867	ORF|Verified	Ca22chr1A_C_albicans_SC5314	NAD-dependent histone deacetylase; mutations affect filamentous growth; genetic evidence suggests Set3/Hos2 function as a complex to regulate white-opaque switching, morphogenesis, and virulence; flow model biofilm induced
CR_00590W_A	PHO81	CAWG_01418|orf19.7475|CR_00590W_B|CR_00590W|IPF2499.1|Contig4-2988_0003|orf6.8727|CA5821|CaO19.7475	ORF|Verified	Ca22chrRA_C_albicans_SC5314	Protein involved in regulation of hyphal development; required for response to farnesoic acid; possibly adherence-induced
C3_01730C_A	UTR2	CAWG_02505|orf19.1671|C3_01730C_B|C3_01730C|orf19.9240|orf6.1639|IPF8080.2|IPF29345.1|Contig4-3069_0027|CA0605|CSF4|CaO19.9240|CaO19.1671	ORF|Verified	Ca22chr3A_C_albicans_SC5314	Putative GPI anchored cell wall glycosidase; role in adhesion, hyphal growth on Spider (not serum) medium; chitin-binding, glycosyl hydrolase domains; induced during cell wall regeneration; mRNA in yeast-form cells; Spider biofilm induced
C4_02010C_A	HSX11	CAWG_03593|orf19.4592|C4_02010C_B|C4_02010C|orf19.12061|IPF22578.1|IPF1003.2|Contig4-3104_0052|orf6.7891|CGT1|CA5153|CaO19.12061|CaO19.4592|IPF1003	ORF|Verified	Ca22chr4A_C_albicans_SC5314	UDP-glucose:ceramide glucosyltransferase (glucosylceramide synthase [GCS], EC 2.4.1.80); involved in glucosylceramide biosynthesis, which is important for virulence
C7_03860W_A		CAWG_05716|orf19.7196|C7_03860W_B|C7_03860W|PRB1|IPF2144.1|Contig4-3097_0044|Contig4-3097_0045|orf6.8096|CA5322|CaJ7.0441|CaO19.7196|PRB12|CaO19_7196|CaJ7_0441	ORF|Uncharacterized	Ca22chr7A_C_albicans_SC5314	Putative vacuolar protease; upregulated in the presence of human neutrophils; Spider biofilm induced
CR_08920W_A		CAWG_02170|orf19.7288|CR_08920W_B|CR_08920W|IPF2852.1|Contig4-2992_0020|orf6.8369|CA5529|CaO19.7288|ACD99|IPF2852	ORF|Uncharacterized	Ca22chrRA_C_albicans_SC5314	Protein with predicted oxidoreductase and dehydrogenase domains; Hap43-repressed; Spider biofilm induced
C7_03940C_A	CLB4	CAWG_05724|orf19.7186|C7_03940C_B|C7_03940C|orf6.8086|CYB4|CYB99|CYB2|IPF2159.2|Contig4-3097_0035|CA5315|CaJ7.0452|CaO19.7186|CaJ7_0452|CaO19_7186	ORF|Verified	Ca22chr7A_C_albicans_SC5314	B-type mitotic cyclin; nonessential; negative regulator of pseudohyphal growth; dispensible for mitotic exit, cytokinesis; Fkh2-represed; flow model biofilm repressed; farnesol-upregulated in biofilm; reduced total RNA in clb4 mutant
C6_04340W_A		CAWG_04945|orf19.1092|C6_04340W_B|C6_04340W|orf19.8693|IPF17442.2|IPF29580.1|orf6.1100|CA0308|RHK1|CaO19.1092	ORF|Uncharacterized	Ca22chr6A_C_albicans_SC5314	Dolichol-P-Man dependent alpha(1-3) mannosyltransferase; role in the synthesis of dolichol-linked oligosaccharide donor for N-linked glycosylation of proteins; rat catheter biofilm repressed
C1_06010W_A	CHS7	CAWG_00806|orf19.2444|C1_06010W_B|C1_06010W|orf19.9980|IPF24859.1|IPF7475.2|Contig4-2783_0003|orf6.3622|CA1921|CaO19.9980|CaO19.2444|IPF7475	ORF|Verified	Ca22chr1A_C_albicans_SC5314	Protein required for wild-type chitin synthase III activity; similar to (but not functional homolog of) S. cerevisiae Chs7p, which effects ER export of Chs3p; induced cyr1 mutant hyphae and ras1 yeast-form cells; Spider biofilm induced
C3_01900C_A		CAWG_02519|orf19.1656|C3_01900C_B|C3_01900C|orf19.9225|IPF25614.1|IPF13675.2|Contig4-2722_0003|orf6.1219|CA0369|CaO19.9225|CaO19.1656|IPF13675	ORF|Uncharacterized	Ca22chr3A_C_albicans_SC5314	Protein with a predicted FYVE/PHD zinc finger domain; Hap43-repressed; Spider biofilm induced
C4_05970W_A		CAWG_03227|orf19.4407|C4_05970W_B|C4_05970W|orf19.11885|IPF11835.3|IPF28414.1|orf6.2975|orf6.401|CA0065|CaO19.4407|IPF11835|CA1456|IPF11835.3eoc|IPF15083.2	ORF|Uncharacterized	Ca22chr4A_C_albicans_SC5314	Protein of unknown function; Hap43-repressed gene
C3_07670W_A		CAWG_03073|orf19.6720|C3_07670W_B|C3_07670W|orf19.14012|IPF20405.1|IPF3634.1|Contig4-2901_0002|orf6.6869|CA4346|YDR090C|CaO19.6720|CaO19.14012|IPF3634	ORF|Verified	Ca22chr3A_C_albicans_SC5314	P-Loop domain-containing protein of unknown function; transposon mutation affects filamentous growth; Spider biofilm induced
C7_01170C_A		CAWG_05470|orf19.6899|C7_01170C_B|C7_01170C|IPF2232.1|Contig4-3039_0005|orf6.7163|CA4581|CaJ7.0133|CaO19.6899|QTH1|CaO19_6899|CaJ7_0133|IPF2232	ORF|Verified	Ca22chr7A_C_albicans_SC5314	Putative oxidoreductase; mutation confers hypersensitivity to toxic ergosterol analog; rat catheter and Spider biofilm induced
C3_06150W_A		orf19.7397|C3_06150W_B|C3_06150W|IPF3310.1|Contig4-2982_0012|orf6.8557|CA5695|CaO19.7397|IPF3310	ORF|Uncharacterized	Ca22chr3A_C_albicans_SC5314	Ortholog(s) have role in negative regulation of transcription by RNA polymerase II, positive regulation of transcription by RNA polymerase II, regulation of fungal-type cell wall organization and nuclear chromatin, nucleolus localization
C4_02720C_A		CAWG_03526|orf19.2726|C4_02720C_B|C4_02720C|orf19.10240|IPF24621.1|IPF10262.2|orf6.2518|CA1160|CaO19.2726|CaO19.10240|IPF10262	ORF|Uncharacterized	Ca22chr4A_C_albicans_SC5314	Putative plasma membrane protein; Plc1-regulated; Spider biofilm induced
C3_06990W_A		orf19.6802|C3_06990W_B|C3_06990W|orf19.14094|IPF20378.1|IPF5944.1|Contig4-2120_0002|orf6.8829|CA5904|CaO19.14094|CaO19.6802|IPF5944|CAWG_03007	ORF|Uncharacterized	Ca22chr3A_C_albicans_SC5314	Ortholog(s) have palmitoyltransferase activity, role in protein palmitoylation, vacuole fusion, non-autophagic and fungal-type vacuole, fungal-type vacuole membrane localization
C4_00530C_A		CAWG_03716|orf19.4189|C4_00530C_B|C4_00530C|orf19.11666|IPF23094.1|IPF8000.2|Contig4-2846_0004|orf6.3646|CA1939|CaO19.4189|CaO19.11666|IPF8000	ORF|Uncharacterized	Ca22chr4A_C_albicans_SC5314	Has domain(s) with predicted hydrolase activity
C1_04900W_A	MNN15	CAWG_00906|orf19.753|C1_04900W_B|C1_04900W|orf19.8373|IPF13407.2|IPF29699.1|Contig4-2145_0002|orf6.3632|CA1926|IPF13407	ORF|Uncharacterized	Ca22chr1A_C_albicans_SC5314	Putative alpha-1,3-mannosyltransferase; predicted role in protein O-linked glycosylation; Spider biofilm induced
C7_03140W_A		CAWG_05647|orf19.5141|C7_03140W_B|C7_03140W|orf19.12606|IPF22041.1|IPF8136.2|Contig4-2489_0003|orf6.5957|CA3633|CaJ7.0361|CaO19.12606|LPF35|CaO19.5141|CaO19_5141|CaJ7_0361|IFA19	ORF|Uncharacterized	Ca22chr7A_C_albicans_SC5314	Ortholog of Candida albicans WO-1 : CAWG_05647
C2_08620W_A		CAWG_05946|orf19.3615|C2_08620W_B|C2_08620W|orf19.11098|IPF23666.1|IPF5192.2|Contig4-2505_0010|orf6.3285|CA1675|CaO19.3615|CaO19.11098|IPF5192	ORF|Uncharacterized	Ca22chr2A_C_albicans_SC5314	Protein of unknown function; induced in core caspofungin response; expression upregulated in an ssr1 null mutant; induced by nitric oxide independent of Yhb1p
C6_03140C_A	MDL2	CAWG_05056|orf19.5599|C6_03140C_B|C6_03140C|orf19.13043|IPF20121.1|Contig4-2108_0001|orf6.170|orf6.973|orf6.5073|orf6.5072|CA2972|CA2971|orf19.5600|MDL2.3f	ORF|Verified	Ca22chr6A_C_albicans_SC5314	Putative mitochondrial, half-size MDR-subfamily ABC transporter
C2_03180C_A	TOM1	CAWG_04087|orf19.5776|C2_03180C_B|C2_03180C|orf19.13198|orf19.8529|orf19.8530|IPF21369.1|IPF11711.2|IPF26413.1|IPF26466.1|IPF18528.2|IPF4563.2|Contig4-3099_0044|Contig4-3099_0045|orf6.3949|orf6.3950|orf6.4848|CA2803|CA2169|CA2170|orf19.911|orf19.912|CaO19.13198|CaO19.5776|IPF11711	ORF|Uncharacterized	Ca22chr2A_C_albicans_SC5314	Putative E3 ubiquitin ligase; transcript regulated by Nrg1 and Mig1
CR_09170C_A	SSU1	CAWG_02190|orf19.7313|CR_09170C_B|CR_09170C|IPF5976.1|Contig4-2983_0020|orf6.8394|CA5550|SSU11|CaO19.7313	ORF|Verified	Ca22chrRA_C_albicans_SC5314	Protein similar to S. cerevisiae Ssu1 sulfite transport protein; Tn mutation affects filamentous growth; regulated by Gcn2 and Gcn4; induced by nitric oxide; Hap43-repressed; Spider and flow model biofilm induced
C4_05580C_A		orf19.1239|C4_05580C_B|C4_05580C|orf19.8824|IPF12540.1|IPF29520.1|Contig4-2139_0003|orf6.5078|CA2974|CaO19.1239|CaO19.8824|IPF12540|CAWG_03264	ORF|Uncharacterized	Ca22chr4A_C_albicans_SC5314	Secreted protein; exogenously expressed protein is a substrate for Kex2 processing in vitro; fluconazole-regulated; Spider biofilm induced
C3_02220W_A	CAP1	CAWG_02548|orf19.1623|C3_02220W_B|C3_02220W|orf19.9191|IPF4242.2|IPF29344.1|Contig4-2798_0003|orf6.6449|orf6.787|CA0183|CaO19.1623	ORF|Verified	Ca22chr3A_C_albicans_SC5314	AP-1 bZIP transcription factor; apoptotic, oxidative stress response/resistance, multidrug resistance; nuclear in oxidative stress; complements S. cerevisiae yap1 mutant; oralpharyngeal candidasis-, human neutrophil, Spider biofilm induced
C6_02010C_A	GPD2	CAWG_05166|orf19.691|C6_02010C_B|C6_02010C|orf19.8310|IPF26632.1|IPF11982.1|Contig4-2418_0003|orf6.1984|CA0824|CaO19.691|CaO19.8310	ORF|Verified	Ca22chr6A_C_albicans_SC5314	Surface protein similar to glycerol 3-P dehydrogenase; binds host Factor H, FHL-1, plasminogen; regulated by Ssn6, Nrg1, Efg1; induced by cell wall regeneration, macrophage/pseudohyphal growth, core stress response; Spider biofilm induced
CR_09990W_A		CAWG_02263|orf19.7574|CR_09990W_B|CR_09990W|IPF921.1|Contig4-3105_0059|Contig4-3105_0061|orf6.8922|CA5979|CaO19.7574|IPF921	ORF|Uncharacterized	Ca22chrRA_C_albicans_SC5314	Ortholog(s) have ubiquitin ligase complex localization
C1_00700W_A		CAWG_01303|orf19.6035|C1_00700W_B|C1_00700W|orf19.13456|IPF21108.1|IPF1461.1|Contig4-2972_0006|orf6.7579|CA4898|CaO19.13456|CaO19.6035|IPF1461	ORF|Uncharacterized	Ca22chr1A_C_albicans_SC5314	Protein of unknown function; repressed by nitric oxide
C1_01240W_A	IFD3	CAWG_01252|orf19.3311|C1_01240W_B|C1_01240W|orf19.10821|IPF23944.1|IPF5754.1|Contig4-2978_0008|orf6.7206|CA4620|CaO19.3311|CaO19.10821	ORF|Uncharacterized	Ca22chr1A_C_albicans_SC5314	Putative aldo/keto reductase; Mig1-regulated
C1_09130W_A	MNN47	CAWG_00516|orf19.4771|C1_09130W_B|C1_09130W|orf19.12234|IPF22382.1|IPF11667.2|orf6.3982|CA2187|CaO19.4771|CaO19.12234|IPF11667	ORF|Verified	Ca22chr1A_C_albicans_SC5314	Protein of unknown function; Spider biofilm induced
C3_01180C_A		orf19.3156|C3_01180C_B|C3_01180C|orf19.10665|IPF13504.2|IPF310.3|Contig4-2595_0003|Contig4-2595_0004|Contig4-2595_0005|orf6.1663|orf6.2693|CA1270|CaO19.3156|MDS1|IPF13504|CAWG_02452	ORF|Uncharacterized	Ca22chr3A_C_albicans_SC5314	Protein of unknown function; induced by Mnl1 under weak acid stress
C4_06970C_A	ZRT1	CAWG_03131|orf19.3112|C4_06970C_B|C4_06970C|orf19.10624|IPF24173.1|IPF14367.2|Contig4-2739_0003|orf6.6933|CA4398|CaO19.10624|CaO19.3112	ORF|Verified	Ca22chr4A_C_albicans_SC5314	Putative zinc transporter; acts with Pra1 in sequestration of zinc from host tissues during infection; hyphal, macrophage-induced; alkaline induced upon adherence to polystyrene; induced in oralpharyngeal candidasis; Spider biofilm induced
CR_01340W_A		CAWG_01486|orf19.2517|CR_01340W_B|CR_01340W|orf19.10053|IPF24746.1|IPF4969.2|Contig4-2537_0007|orf6.1398|CA0459|CaO19.2517|HOL3|CaO19.10053	ORF|Uncharacterized	Ca22chrRA_C_albicans_SC5314	Predicted membrane transporter, member of the drug:proton antiporter (12 spanner) (DHA1) family, major facilitator superfamily (MFS)
C3_05780C_A	CRZ1	CAWG_02888|orf19.7359|C3_05780C_B|C3_05780C|IPF14682.2|Contig4-2195_0002|orf6.8519|CA5657|CaO19.7359|IPF14682	ORF|Verified	Ca22chr3A_C_albicans_SC5314	Calcineurin-regulated C2H2 transcription factor; role in maintenance of membrane integrity, azole tolerance; not required for mouse virulence; repressed by low iron; regulates Ca++ influx during alkaline pH response; Spider biofilm induced
CR_06610W_A	STE2	CAWG_01961|orf19.696|CR_06610W_B|CR_06610W|orf19.8315|orf6.4012|orf 6.4012|IPF26602.1|IPF17255.2|CA2208|CaO19.8315|CaO19.696|IPF17255	ORF|Verified	Ca22chrRA_C_albicans_SC5314	Receptor for alpha factor mating pheromone, MFalpha; required for a-type cells to respond to alpha factor, for opaque a-form mating and white a-form response; possible Kex2p substrate; a-specific, alpha-factor induced, A1p-Alpha2p repressed
C3_04570C_A	DUR35	orf19.5915|C3_04570C_B|C3_04570C|orf19.13336|orf19.13337|IPF21222.1|IPF21257.1|IPF4364.1|IPF4365.1|Contig4-3037_0006|Contig4-3037_0007|orf6.9122|orf6.9121|CA6133|CA6132|orf19.5916|DUR35.3f|CAWG_02770	ORF|Uncharacterized	Ca22chr3A_C_albicans_SC5314	Putative urea transporter
C4_06480C_A	CEK1	CAWG_03179|orf19.2886|C4_06480C_B|C4_06480C|orf19.10404|ERK1|IPF14791.2|IPF28947.1|Contig4-2827_0013|orf6.1819|CA0722|CaO19.2886	ORF|Verified	Ca22chr4A_C_albicans_SC5314	ERK-family protein kinase; required for wild-type yeast-hypha switch, mating efficiency, virulence in mice; Cst20-Hst7-Cek1-Cph1 MAPK pathway regulates mating, and invasive hyphal growth under some conditions; Spider biofilm induced
C7_02110W_A		orf19.6506|C7_02110W_B|C7_02110W|orf19.13859|IPF20561.1|IPF3927.2|Contig4-2803_0009|orf6.7654|CA4967|CaJ7.0245|CaO19.6506|CaO19.13859|CaO19_6506|CaJ7_0245|IPF3927|CAWG_05561	ORF|Uncharacterized	Ca22chr7A_C_albicans_SC5314	Ortholog(s) have role in histone deacetylation, negative regulation of antisense RNA transcription and positive regulation of transcription by RNA polymerase II, more
C7_03170W_A	IFA21	CAWG_05650|orf19.5138|C7_03170W_B|C7_03170W|orf19.12603|IPF16529.2|IPF28124.1|Contig4-2447_0019|orf6.5960|CA3636|CaJ7.0365|CaJ7_0365|CaO19_5138|CaO19.5138|LPF32	ORF|Uncharacterized	Ca22chr7A_C_albicans_SC5314	IPF family A protein; mutants are viable; Spider biofilm induced
C6_01860C_A	HCH1	CAWG_05182|orf19.3396|C6_01860C_B|C6_01860C|orf19.10899|IPF23860.1|IPF9484.2|Contig4-2516_0001|orf6.4335|CA2434|IPF9484	ORF|Uncharacterized	Ca22chr6A_C_albicans_SC5314	Ortholog of S. cerevisiae Hch1, a regulator of heat shock protein Hsp90; regulated by Gcn4; induced in response to amino acid starvation (3-aminotriazole treatment); mutants are viable
C1_09600C_A	LIP6	CAWG_00470|orf19.4823|C1_09600C_B|C1_09600C|orf19.12286|IPF22433.1|IPF11788.2|Contig4-2746_0007|orf6.7388|CA4756|CaO19.4823|CaO19.12286	ORF|Verified	Ca22chr1A_C_albicans_SC5314	Secreted lipase, member of family of lipase genes expressed differentially in response to carbon source and during infection; may have a role in nutrition and/or in creating an acidic microenvironment; induced on adherence to polystyrene
C1_00930C_A	SIN3	CAWG_01281|orf19.6011|C1_00930C_B|C1_00930C|orf19.13432|orf6.5091|IPF21124.1|IPF5096.2|Contig4-2910_0015|orf19.6010.3|CA2988|CA2989|SIN3.exon3|SIN3.exon2|IPF5097.2	ORF|Verified	Ca22chr1A_C_albicans_SC5314	Protein similar to S. cerevisiae Sin3p (transcriptional corepressor involved in histone deacetylase recruitment); has paired amphipathic helix PAH1 domain; interacts with ScOpi1p, not CaOpi1p; transposon mutation affects filamentous growth
C1_09580C_A	LIP1	CAWG_00472|orf19.4821|C1_09580C_B|C1_09580C|orf19.12284|IPF22431.1|IPF14712.2|Contig4-2746_0012|Contig4-2746_0014|orf6.2398|CA1079|CaO19.12284|CaO19.4821	ORF|Verified	Ca22chr1A_C_albicans_SC5314	Secreted lipase, member of a lipase gene family whose members are expressed differentially in response to carbon source and during infection; may have a role in nutrition and/or in creating an acidic microenvironment
C1_04860W_A		CAWG_00910|orf19.757|C1_04860W_B|C1_04860W|orf19.8377|IPF26511.1|IPF3908.3|Contig4-2890_0014|Contig4-2890_0016|orf6.319|orf6.3636|CA0049|CaO19.757|IPF3908|IPF3908.2	ORF|Uncharacterized	Ca22chr1A_C_albicans_SC5314	Ortholog of S. cerevisiae : YPR089W, C. glabrata CBS138 : CAGL0K08008g, C. dubliniensis CD36 : Cd36_04600, C. parapsilosis CDC317 : CPAR2_105630 and C. auris B8441 : B9J08_004487
CR_00260W_A	KIN2	CAWG_01387|orf19.7510|CR_00260W_B|CR_00260W|IPF402.1|Contig4-3107_0054|orf6.8762|CA5851|CaO19.7510|KIN1	ORF|Uncharacterized	Ca22chrRA_C_albicans_SC5314	Protein with similarity to S. cerevisiae Kin2p, transcription is positively regulated by Tbf1
C6_01460C_A		CAWG_05218|orf19.3438|C6_01460C_B|C6_01460C|orf19.10942|IPF23837.1|IPF7178.2|Contig4-2644_0011|orf6.6467|CA4025|CaO19.10942|SCJ1|CaO19.3438	ORF|Uncharacterized	Ca22chr6A_C_albicans_SC5314	Ortholog(s) have chaperone binding activity, role in protein folding in endoplasmic reticulum, response to unfolded protein, ubiquitin-dependent ERAD pathway and endoplasmic reticulum lumen localization
C5_05430W_A	PEX4	CAWG_04908|orf19.4041|C5_05430W_B|C5_05430W|orf19.11524|IPF8784.1|IPF7214.1|Contig4-3094_0004|orf6.4408|orf6.7454|CA4803|CaO19.4041	ORF|Uncharacterized	Ca22chr5A_C_albicans_SC5314	Putative peroxisomal ubiquitin conjugating enzyme; regulated by Sef1, Sfu1, and Hap43; rat catheter biofilm induced; Spider biofilm induced
C2_06170C_A	ECM17	CAWG_04360|orf19.4099|C2_06170C_B|C2_06170C|orf19.11580|orf19.12932|MET5|IPF23129.1|IPF2102.1|IPF21658.1|IPF13588.2|Contig4-2950_0017|orf6.6837|orf6.4171|CA4320|orf19.5477|CaO19.4099|CaO19.11580	ORF|Verified	Ca22chr2A_C_albicans_SC5314	Putative sulfite reductase beta subunit; role in cell wall biogenesis; regulated by Tsa1/Tsa1B in H2O2 stress; Gcn4-regulated; Tbf1-activated; Hap43-repressed; Spider, flow, F-12/CO2 model biofilm induced
C3_05170W_A	WOR2	orf19.5992|C3_05170W_B|C3_05170W|orf19.13413|IPF21214.1|IPF4835.1|Contig4-2837_0008|orf6.9045|CA6071|ZCF33|CaO19.13413|CaO19.5992|IPF4835	ORF|Verified	Ca22chr3A_C_albicans_SC5314	Zn(II)2Cys6 transcription factor; regulator of white-opaque switching; required for maintenance of opaque state; Hap43-induced
C1_03960C_A		CAWG_00997|orf19.4471|C1_03960C_B|C1_03960C|orf19.11951|IPF22765.1|IPF14998.2|Contig4-2170_0004|orf6.4316|CA2421|CaO19.11951|CaO19.4471|IPF14998	ORF|Uncharacterized	Ca22chr1A_C_albicans_SC5314	Ortholog(s) have role in TOR signaling, re-entry into mitotic cell cycle after pheromone arrest and endoplasmic reticulum, endoplasmic reticulum membrane, endoplasmic reticulum-Golgi intermediate compartment localization
CR_06260W_A		orf19.3878|CR_06260W_B|CR_06260W|orf19.11359|IPF13232.2|orf6.5849|CA3553|IFA27.5|IFA16.5	ORF|Uncharacterized	Ca22chrRA_C_albicans_SC5314	Protein of unknown function; flow model biofilm induced
C4_04530C_A	PHR1	CAWG_03358|orf19.3829|C4_04530C_B|C4_04530C|orf19.11310|orf6.7524|IPF23455.1|IPF15932.2|Contig4-2187_0001|Contig4-3060_0001|CA4857|CaO19.3829|CaO19.11310	ORF|Verified	Ca22chr4A_C_albicans_SC5314	Cell surface glycosidase; may act on cell-wall beta-1,3-glucan prior to beta-1,6-glucan linkage; role in systemic, not vaginal virulence (neutral, not low pH); high pH or filamentation induced; Bcr1-repressed in RPMI a/a biofilm
C3_02770C_A		CAWG_02597|orf19.268|C3_02770C_B|C3_02770C|orf19.7900|IPF11452.2|IPF9532.3|Contig4-2183_0007|Contig4-2524_0002|orf6.2363|orf6.3181|CA1599|CaO19.268|RAD28|IPF11452	ORF|Uncharacterized	Ca22chr3A_C_albicans_SC5314	Ortholog(s) have role in DNA repair, transcription-coupled nucleotide-excision repair and Ddb1-Ckn1 complex localization
CR_04350C_A		CAWG_01771|orf19.524|CR_04350C_B|CR_04350C|orf19.8157|IPF26788.1|IPF8174.2|Contig4-3063_0028|orf6.6736|CA4239|CaO19.8157|MLO2|CaO19.524|IPF8174	ORF|Uncharacterized	Ca22chrRA_C_albicans_SC5314	Has domain(s) with predicted ubiquitin-protein transferase activity, zinc ion binding activity
C1_01490W_A		CAWG_01229|orf19.3335|C1_01490W_B|C1_01490W|orf19.10846|IPF23955.1|IPF17237.2|Contig4-1941_0003|orf6.3342|CA1716|CaO19.3335|CaO19.10846|IPF17237	ORF|Verified	Ca22chr1A_C_albicans_SC5314	Plasma membrane protein of unknown function; colony morphology-related gene regulation by Ssn6; repressed by nitric oxide
C6_00980C_A		CAWG_05261|orf19.100|C6_00980C_B|C6_00980C|orf19.7747|IPF10462.3|IPF29954.1|Contig4-2197_0007|orf6.2503|orf6.490|CA0093|CaO19.100|IPF29954|IPF19980.repeat2|IPF10462.2	ORF|Uncharacterized	Ca22chr6A_C_albicans_SC5314	Alpha/beta hydrolase and lipase domain protein; Hap43-repressed; Spider and flow model biofilm induced
C3_05610W_A	MNN14	orf19.6996|C3_05610W_B|C3_05610W|IPF4514.1|Contig4-2915_0017|orf6.7742|CA5042|CaO19.6996|IPF4514|CAWG_02871	ORF|Uncharacterized	Ca22chr3A_C_albicans_SC5314	Predicted alpha-1,3-mannosyltransferase activity with a role in protein glycosylation; Hap43-repressed; Spider biofilm induced
C5_01450W_A	PRC2	CAWG_04532|orf19.4135|C5_01450W_B|C5_01450W|orf19.11612|IPF9814.2|IPF14986.2|Contig4-2911_0012|orf6.2612|orf6.5243|CA1219|CPY3|CaO19.4135	ORF|Uncharacterized	Ca22chr5A_C_albicans_SC5314	Putative carboxypeptidase; induced by human neutrophils; Spider biofilm induced
C1_04090C_A		CAWG_00984|orf19.1041|C1_04090C_B|C1_04090C|orf19.8643|IPF26251.1|IPF17881.2|Contig4-2664_0008|orf6.2123|CA0918|CaO19.1041|CaO19.8643|IPF17881	ORF|Uncharacterized	Ca22chr1A_C_albicans_SC5314	Ortholog(s) have cyclin-dependent protein serine/threonine kinase activator activity
C4_01460C_A		CAWG_03638|orf19.4639|C4_01460C_B|C4_01460C|orf19.12108|IPF9002.2|IPF28309.1|Contig4-2825_0001|orf6.2370|CA1065|CaO19.4639|IPF9002	ORF|Uncharacterized	Ca22chr4A_C_albicans_SC5314	Protein present in exponential and stationary growth phase yeast cultures
C1_09680W_A	MTS1	orf19.4831|C1_09680W_B|C1_09680W|orf19.12294|IPF22422.1|IPF4481.1|Contig4-3078_0026|orf6.7380|CA4749|CaO19.12294|CFA1|CaO19.4831|IPF4481|CAWG_00462	ORF|Verified	Ca22chr1A_C_albicans_SC5314	Sphingolipid C9-methyltransferase; catalyzes methylation of the 9th carbon in the long chain base component of glucosylceramides; glucosylceramide biosynthesis is important for virulence; Spider biofilm repressed
C2_07240C_A		CAWG_05820|orf19.2281|C2_07240C_B|C2_07240C|orf19.9821|IPF25052.1|IPF10077.2|Contig4-3049_0014|orf6.2249|CA0994|OCA99|CaO19.9821|CaO19.2281|IPF10077	ORF|Uncharacterized	Ca22chr2A_C_albicans_SC5314	Ortholog(s) have mitochondrion localization
CR_06440C_A	BCR1	CAWG_01948|orf19.723|CR_06440C_B|CR_06440C|orf19.8342|USV1|IPF19541.2|IPF19540.1|Contig4-2831_0018|orf6.6|orf6.6020|CA3685|CaO19.723|IPF19540	ORF|Verified	Ca22chrRA_C_albicans_SC5314	Transcription factor; regulates a/alpha biofilm formation, matrix, cell-surface-associated genes; confers adherence, impermeability, impenetrability, fluconazole resistance; Tup1/Tec1/Mnl1-regulated; mRNA binds She3; Spider biofilm induced
C1_12130C_A	ZCF30	CAWG_00229|orf19.5251|C1_12130C_B|C1_12130C|orf19.12716|IPF2029|IPF21928.1|IPF2029.1|Contig4-3067_0004|Contig4-3067_0005|orf6.7691|CA4996|CaO19.5251|CaO19.12716	ORF|Verified	Ca22chr1A_C_albicans_SC5314	Predicted Zn(II)2Cys6 transcription factor; mutants are viable; repressed by fluphenazine; Spider biofilm induced
C7_03610C_A		CAWG_05692|orf19.6693|C7_03610C_B|C7_03610C|orf19.13985|IPF20494.1|IPF2605.1|Contig4-3088_0028|orf6.6802|CA4296|CaJ7.0411|CaO19.13985|CaJ7_0411|CaO19_6693|CaO19.6693|IPF2605	ORF|Uncharacterized	Ca22chr7A_C_albicans_SC5314	Has domain(s) with predicted metal ion binding activity
C1_02100W_A		orf19.3667|C1_02100W_B|C1_02100W|orf19.11151|IPF23592.1|IPF12044.2|Contig4-3059_0005|orf6.6478|CA4037|CaO19.3667|KIP99|CaO19.11151|KIP31|CAWG_01173	ORF|Uncharacterized	Ca22chr1A_C_albicans_SC5314	Has domain(s) with predicted ATP binding, microtubule binding, microtubule motor activity, role in microtubule-based movement and microtubule associated complex localization
C2_06140C_A		CAWG_04357|orf19.4104|C2_06140C_B|C2_06140C|orf19.11585|IPF23140.1|IPF2106.2|Contig4-2950_0009|orf6.6832|CA4318|CaO19.11585|CaO19.4104|IPF2106	ORF|Uncharacterized	Ca22chr2A_C_albicans_SC5314	Ortholog of C. dubliniensis CD36 : Cd36_20540, C. parapsilosis CDC317 : CPAR2_104860, C. auris B8441 : B9J08_001221, Candida tenuis NRRL Y-1498 : CANTEDRAFT_116071 and Pichia stipitis Pignal : PICST_32327
CR_08510W_A	PGA13	CAWG_02138|orf19.6420|CR_08510W_B|CR_08510W|orf19.13778|IPF20734.1|IPF1341.1|Contig4-3073_0004|orf6.7834|CA5112|CaO19.6420|CaO19.13778|IPF1341	ORF|Verified	Ca22chrRA_C_albicans_SC5314	GPI-anchored cell wall protein involved in cell wall synthesis; required for normal cell surface properties; induced in oralpharyngeal candidasis; Spider biofilm induced; Bcr1-repressed in RPMI a/a biofilms
C1_12740W_A		CAWG_00168|orf19.6348|C1_12740W_B|C1_12740W|orf19.13704|IPF14485|IPF19117.2|IPF14485.2|Contig4-2232_0003|Contig4-2232_0005|orf6.5777|orf6.876|CA3502|CaO19.6348	ORF|Uncharacterized	Ca22chr1A_C_albicans_SC5314	Predicted cysteine proteinase domain; mutants are viable
C2_09230C_A	KIS1	CAWG_06000|orf19.4084|C2_09230C_B|C2_09230C|orf19.11565|IPF2078.2|IPF2079.2|Contig4-3095_0014|orf6.6852|CA4335|CaO19.4084|CaO19.11565|GAL83	ORF|Verified	Ca22chr2A_C_albicans_SC5314	Snf1p complex scaffold protein; similar to S. cerevisiae Gal83p and Sip2p with regions of similarity to Sip1p (ASC and KIS domain); interacts with Snf4p; mutants are hypersensitive to caspofungin and hydrogen peroxide; Hap43p-repressed gene
C2_02520W_A		CAWG_04020|orf19.1576|C2_02520W_B|C2_02520W|orf19.9149|IPF25763.1|IPF9632.2|Contig4-2410_0005|orf6.5344|CA3167|CaO19.1576|CaO19.9149|IPF9632	ORF|Uncharacterized	Ca22chr2A_C_albicans_SC5314	Ortholog(s) have nuclear localization sequence binding, ubiquitin binding activity and role in response to ethanol
C5_05100C_A	DUN1	CAWG_04876|orf19.4002|C5_05100C_B|C5_05100C|orf19.11485|IPF23241.1|IPF9382.2|Contig4-2616_0009|orf6.7415|CA4770|IPF9382.3	ORF|Uncharacterized	Ca22chr5A_C_albicans_SC5314	Protein similar to S. cerevisiae Dun1p, which is a serine-threonine protein kinase involved in DNA damage cell-cycle checkpoint; induced under Cdc5p depletion
C6_00260W_A		CAWG_05332|orf19.1185|C6_00260W_B|C6_00260W|orf19.8776|IPF13090.3|IPF13899.2|Contig4-2980_0017|Contig4-2980_0018|orf6.1751|orf6.4622|orf6.515|CA2646|CaO19.1185|IPF13089	ORF|Uncharacterized	Ca22chr6A_C_albicans_SC5314	Ortholog(s) have ubiquitin protein ligase activity, ubiquitin-protein transferase activity
C1_07230W_A	PHO15	CAWG_00693|orf19.4444|C1_07230W_B|C1_07230W|orf19.11924|IPF22814.1|IPF3094.1|Contig4-2907_0015|orf6.7257|CA4657|CaO19.4444|PHO131|CaO19.11924|PHO13|IPF3094	ORF|Verified	Ca22chr1A_C_albicans_SC5314	HAD-family 2-phosphoglycolate phosphatase, likely involved in a metabolic repair system, not in protein dephosphorylation; involved in regulation of white-opaque switch; hyphal repressed; induced in core stress response
C3_03380W_A		CAWG_02658|orf19.335|C3_03380W_B|C3_03380W|orf19.7967|IPF26972.1|IPF13709.2|orf6.7219|CA4629|CaO19.7967|CaO19.335|SDS22|IPF13709	ORF|Uncharacterized	Ca22chr3A_C_albicans_SC5314	Sef1p-, Sfu1p-, and Hap43p-regulated gene
C2_04410W_A		CAWG_04197|orf19.4511|C2_04410W_B|C2_04410W|orf19.11987|IPF19361.2|IPF11201.1|Contig4-2894_0006|Contig4-2894_0007|orf6.281|orf6.5000|orf6.4999|CA2915|CA2914|orf19.4512|IFA17.3f	ORF|Uncharacterized	Ca22chr2A_C_albicans_SC5314	Ortholog of Candida albicans WO-1 : CAWG_04197
C2_08650W_A		CAWG_05949|orf19.3611|C2_08650W_B|C2_08650W|orf19.11094|IPF5196.2|IPF18754.2|Contig4-2505_0001|orf6.2467|orf6.3281|CA1672|CaO19.11094|CaO19.3611|IPF5196	ORF|Uncharacterized	Ca22chr2A_C_albicans_SC5314	Protein of unknown function; Hap43-repressed gene; repressed by nitric oxide
C1_06920C_A		CAWG_00723|orf19.6219|C1_06920C_B|C1_06920C|orf19.13600|IPF20909.1|IPF7432.2|Contig4-2632_0002|orf6.4531|CA2576|CaO19.6219|CaO19.13600|IPF7432	ORF|Uncharacterized	Ca22chr1A_C_albicans_SC5314	Ortholog of C. dubliniensis CD36 : Cd36_06470, C. parapsilosis CDC317 : CPAR2_208960, Candida tenuis NRRL Y-1498 : CANTEDRAFT_114040 and Pichia stipitis Pignal : PICST_51125
C1_13530W_A		orf19.4984|C1_13530W_B|C1_13530W|orf19.12451|IPF1760.2|IPF22206.1|IPF19907.2|IPF18120.1|Contig4-2494_0006|orf6.2631|orf6.8025|CA5275|IPF1760.3f|CA5276|IPF1759.53f|IPF1759.1	pseudogene|Uncharacterized	Ca22chr1A_C_albicans_SC5314	Pseudogene; has lysine motifs associated with chitin binding
C2_10260C_A	CMK2	CAWG_06097|orf19.1754|C2_10260C_B|C2_10260C|orf19.9323|IPF16060.2|IPF6866.1|Contig4-2851_0003|orf6.1077|orf6.4095|CA2265|CaO19.1754	ORF|Verified	Ca22chr2A_C_albicans_SC5314	Putative calmodulin-dependent protein kinase; involved in cell wall integrity and oxidative stress response
C1_02360C_A	PGA5	CAWG_01148|orf19.3693|C1_02360C_B|C1_02360C|orf19.11177|IPF23587.1|IPF10714.2|Contig4-2582_0001|orf6.3873|GAS12|CA2106|CaO19.11177|CaO19.3693|IPF10714	ORF|Uncharacterized	Ca22chr1A_C_albicans_SC5314	Putative GPI-anchored beta-1,3-glucanosyltransferase with similarity to the A. fumigatus GEL family; fungal-specific (no human or murine homolog)
C2_05450C_A	MDJ2	CAWG_04293|orf19.3574|C2_05450C_B|C2_05450C|orf19.11058|IPF23751.1|IPF3214.1|Contig4-3023_0004|orf6.5755|CA3484|CaO19.11058|CaO19.3574|IPF3214	ORF|Uncharacterized	Ca22chr2A_C_albicans_SC5314	Predicted component of the mitochondrial import motor; involved in protein import into mitochondrial matrix; early-stage flow model biofilm induced
C2_06910W_A	YPT72	CAWG_05789|orf19.2245|C2_06910W_B|C2_06910W|IPF19068.2|IPF12899.1|Contig4-2561_0005|orf6.5901|CA3593|CaO19.2245|YPT7|YPT71	ORF|Verified	Ca22chr2A_C_albicans_SC5314	Vacuolar Rab small monomeric GTPase involved in vacuolar biogenesis; involved in filamentous growth and virulence
C4_03050C_A		CAWG_03494|orf19.2686|C4_03050C_B|C4_03050C|orf19.10201|IPF19440.2|IPF7980.2|Contig4-2865_0001|orf6.116|orf6.4796|CA2770|CPS1|CaO19.2686	ORF|Uncharacterized	Ca22chr4A_C_albicans_SC5314	Ortholog(s) have carboxypeptidase activity, role in nitrogen compound metabolic process, proteolysis involved in cellular protein catabolic process and fungal-type vacuole lumen localization
C6_01310W_A	FIG1	CAWG_05235|orf19.138|C6_01310W_B|C6_01310W|orf19.7782|orf6.3476|IPF27175.1|IPF18606.1|CA1815|CaO19.7782|CaO19.138|IPF18606	ORF|Verified	Ca22chr6A_C_albicans_SC5314	S. cerevisiae Fig1 ortholog; an integral membrane protein required for mating; role in thigmotropism; transcript is opaque-specific and a-specific; activated by Cph1 or alpha pheromone
C4_00180W_A	ECM7	orf19.5643|C4_00180W_B|C4_00180W|orf19.13088|IPF21524.1|IPF12129.2|Contig4-2558_0010|orf6.4512|CA2563|CaO19.13088|CaO19.5643	ORF|Verified	Ca22chr4A_C_albicans_SC5314	Protein involved in control of calcium homeostasis and oxidative stress response; mutants show defects in hyphal growth
C3_04030C_A	PEX8	CAWG_02717|orf19.2805|C3_04030C_B|C3_04030C|orf19.10323|orf19.10324|IPF19631.1|IPF24534.1|IPF19632.2|IPF11531.2|Contig4-2893_0007|Contig4-2893_0010|orf6.1492|orf6.4587|orf6.4588|CA2623|CA2622|orf19.2806|PER3.5f|PER3.exon1	ORF|Uncharacterized	Ca22chr3A_C_albicans_SC5314	Putative peroxisomal biogenesis factor; expression regulated during planktonic growth
C3_00210C_A		CAWG_02356|orf19.5449|C3_00210C_B|C3_00210C|orf19.12904|IPF21758.1|IPF4176.1|Contig4-3013_0023|orf6.8685|CA5799|CaO19.12904|CaO19.5449|IPF4176	ORF|Uncharacterized	Ca22chr3A_C_albicans_SC5314	Predicted integral membrane protein; Spider biofilm induced
C1_12860C_A		orf19.4916|C1_12860C_B|C1_12860C|orf19.12382|IPF22260.1|IPF19926.1|Contig4-2257_0013|Contig4-2257_0014|Contig4-2257_0016|orf6.3295|CA6216|YFW2|CaO19.12382|CaO19.4916|IPF12669.3f	ORF|Uncharacterized	Ca22chr1A_C_albicans_SC5314	Protein of unknown function; induced by alpha pheromone in SpiderM medium
C1_03600W_A		CAWG_01028|orf19.3060|C1_03600W_B|C1_03600W|orf19.10578|IPF24333.1|IPF9278.1|Contig4-3098_0002|orf6.7797|CA5083|CaO19.10578|SWP1|CaO19.3060|IPF9278	ORF|Uncharacterized	Ca22chr1A_C_albicans_SC5314	OPutative dolichyl-diphosphooligosaccharide-protein glycotransferase; role in protein N-linked glycosylation; Spider biofilm repressed
C1_02870W_A	YPT7	CAWG_01097|orf19.2975|C1_02870W_B|C1_02870W|orf19.10492|IPF24331.1|IPF7322.2|Contig4-2816_0003|orf6.5714|RAB7|CA3447|YPT71|CaO19.10492|CaO19.2975|YPT70	ORF|Uncharacterized	Ca22chr1A_C_albicans_SC5314	Protein of YPT/RAB family; induced during the mating process
CR_09830W_A		CAWG_02248|orf19.7554|CR_09830W_B|CR_09830W|orf6.8902|IPF961.1|Contig4-3105_0012|CA5965|CaO19.7554|IPF961	ORF|Uncharacterized	Ca22chrRA_C_albicans_SC5314	Transporter; similar to the Sit1 siderophore transporter; induced by nitric oxide independent of Yhb1; repressed during chlamydospore formation in C. albicans and C. dubliniensis; rat catheter biofilm repressed
C5_04180W_A		CAWG_04791|orf19.3901|C5_04180W_B|C5_04180W|orf19.11382|IPF11499.2|IPF28558.1|Contig4-2263_0001|Contig4-2263_0003|orf6.5147|CA3026|CaO19.3901|SOX2|CaO19.11382|IFZ1|IPF11499.repeat1	ORF|Uncharacterized	Ca22chr5A_C_albicans_SC5314	Putative benzene desulfurase; induced by nitric oxide independent of Yhb1p
C3_00240C_A	GLO3	CAWG_02359|orf19.5445|C3_00240C_B|C3_00240C|orf19.12900|IPF21730.1|IPF4185.1|Contig4-3013_0028|orf6.8681|CA5796|CaO19.5445|CaO19.12900	ORF|Uncharacterized	Ca22chr3A_C_albicans_SC5314	Putative ARF GTPase activator; role in COPI coating of Golgi vesicle, ER to Golgi vesicle-mediated transport, retrograde Golgi to ER vesicle-mediated transport; Spider biofilm repressed
C5_00730W_A	HYR3	CAWG_04466|orf19.575|C5_00730W_B|C5_00730W|orf19.8206|IFF2|orf6.4725|IPF26737.1|IPF7360.1|Contig4-2857_0004|CA2714|CaO19.575|CaO19.8206	ORF|Verified	Ca22chr5A_C_albicans_SC5314	Putative GPI-anchored adhesin-like protein; similar to Hyr1p induced in high iron; clade-specific repeat variation
C2_01780W_A	MSB2	CAWG_03949|orf19.1490|C2_01780W_B|C2_01780W|orf19.9067|IPF25849.1|IPF6003.1|Contig4-2801_0007|orf6.2804|CA1345|CaO19.9067|CaO19.1490|IPF6003	ORF|Verified	Ca22chr2A_C_albicans_SC5314	Mucin family adhesin-like protein; cell wall damage sensor; required for Cek1 phosphorylation by cell wall stress; Rim101-repressed; activation releases extracellular domain into medium; Spider biofilm induced
C1_07480C_A		CAWG_00670|orf19.2797|C1_07480C_B|C1_07480C|orf19.10315|IPF24549.1|IPF11802.2|Contig4-2693_0005|orf6.3726|CA2005|CaO19.2797|CaO19.10315|IPF11802	ORF|Uncharacterized	Ca22chr1A_C_albicans_SC5314	Has domain(s) with predicted ATP binding, DNA binding, helicase activity, hydrolase activity, nucleic acid binding activity
C2_05640W_A		CAWG_04310|orf19.6874|C2_05640W_B|C2_05640W|orf19.14163|IPF20227.1|IPF6572.2|Contig4-3086_0028|orf6.7138|CA4564|BAS1|CaO19.6874|CaO19.14163|IPF6572	ORF|Verified	Ca22chr2A_C_albicans_SC5314	Putative helix-loop-helix (HLH) transcription factor with a role in filamentous growth
C1_04000C_A	KTR4	CAWG_00993|orf19.4475|C1_04000C_B|C1_04000C|orf19.11955|MNT4|IPF22771.1|IPF14377.2|Contig4-2993_0007|orf6.4312|CA2418|CaO19.11955|CaO19.4475	ORF|Verified	Ca22chr1A_C_albicans_SC5314	Mannosyltransferase; induced during cell wall regeneration; fungal-specific (no human or murine homolog); Bcr1-repressed in RPMI a/a biofilms
C1_04780C_A		CAWG_00917|orf19.764|C1_04780C_B|C1_04780C|orf19.8384|orf19.8385|IPF26522.1|IPF26525.1|IPF3897.2|IPF18581.1|Contig4-2890_0002|Contig4-2890_0003|Contig4-2890_0004|orf6.3664|orf6.3665|CA1954|CA1955|orf19.765|IPF3897.5f	ORF|Uncharacterized	Ca22chr1A_C_albicans_SC5314	Ortholog(s) have role in negative regulation of TORC1 signaling and cytoplasm localization
C1_04640W_A		CAWG_00930|orf19.782|C1_04640W_B|C1_04640W|orf19.8404|IPF26517.1|IPF10806.2|Contig4-2404_0004|orf6.4114|CA2278|CaO19.782|CaO19.8404|IPF10806	ORF|Uncharacterized	Ca22chr1A_C_albicans_SC5314	Ortholog(s) have hydrolase activity, acting on ester bonds, triglyceride lipase activity, role in lipid homeostasis and lipid droplet localization
CR_07790C_A	YHB1	CAWG_02074|orf19.3707|CR_07790C_B|CR_07790C|orf19.11192|orf6.2156|IPF23556.1|IPF8621.2|Contig4-2552_0002|orf6.5305|CA0943|CaO19.3707	ORF|Verified	Ca22chrRA_C_albicans_SC5314	Nitric oxide dioxygenase; acts in nitric oxide scavenging/detoxification; role in virulence in mouse; transcript activated by NO, macrophage interaction; Hap43, hypha repressed; mRNA binds She3
C4_02000C_A	RGA2	CAWG_03594|orf19.4593|C4_02000C_B|C4_02000C|orf19.12062|IPF22680.1|IPF1000.1|Contig4-3104_0056|orf6.7892|CA5154|CaO19.4593|CaO19.12062	ORF|Verified	Ca22chr4A_C_albicans_SC5314	Putative GTPase-activating protein (GAP) for Rho-type GTPase Cdc42; involved in cell signaling pathways controlling cell polarity; induced by low-level peroxide stress; flow model biofilm induced
C1_08700W_A		CAWG_00555|orf19.4728|C1_08700W_B|C1_08700W|orf19.12191|IPF14914.2|IPF18648.2|IPF16481.2|orf6.2182|orf6.3190|orf6.439|CA0956|CA6289|orf19.4729|IPF14914.5f|IPF14914	ORF|Uncharacterized	Ca22chr1A_C_albicans_SC5314	Ortholog(s) have role in histone deacetylation, negative regulation of meiotic nuclear division and Set3 complex localization
CR_06500C_A		CAWG_01954|orf19.716|CR_06500C_B|CR_06500C|orf19.8335|IPF15781.2|IPF29722.1|Contig4-2069_0010|orf6.2637|CA1238|CaO19.716|CaO19.8335|IPF15781	ORF|Uncharacterized	Ca22chrRA_C_albicans_SC5314	Protein of unknown function; Hap43-induced; regulated by Nrg1, Tup1; repressed by alpha pheromone in SpiderM medium; Spider biofilm induced; Bcr1-repressed in RPMI a/a biofilms
CR_06760C_A	LSC2	CAWG_01975|orf19.1860|CR_06760C_B|CR_06760C|orf19.9416|orf19.8329|orf6.1730|IPF25466.1|IPF25436.1|IPF4686.3|IPF19007.1|IPF26609.1|IPF12204.2|Contig4-2797_0017|Contig4-2984_0026|orf6.2420|CA6196|CA0664|orf19.710|IPF19007.3eoc	ORF|Uncharacterized	Ca22chrRA_C_albicans_SC5314	Putative succinate-CoA ligase beta subunit; regulated by Mig1, Tup1; induced in high iron; protein present in exponential and stationary growth phase yeast cells; Spider biofilm repressed
C3_01330W_A	ZCF8	orf19.1718|C3_01330W_B|C3_01330W|orf19.9286|IPF25589.1|IPF19769.1|orf6.4842|CA2799|CaO19.1718|CaO19.9286|IPF19769|CAWG_02466	ORF|Verified	Ca22chr3A_C_albicans_SC5314	Predicted Zn(II)2Cys6 transcription factor; repressed by fluphenazine treatment; required for yeast cell adherence to silicone substrate
C1_01440C_A	POX18	CAWG_01234|orf19.3330.3|C1_01440C_B|C1_01440C|CA1711|IPF11509.2|Contig4-2339_0004|CA6274|orf19.10841|POX18.3f	ORF|Uncharacterized	Ca22chr1A_C_albicans_SC5314	Similar to Pox18, a peroxisomal protein; induced during chlamydospore formation in C. albicans and C. dubliniensis; A21 sequence updated based on new sequence and analysis, the allelic orf19.10841 was reinstated; Spider biofilm induced
CR_00760C_A	HYR4	CAWG_01434|orf19.3279|CR_00760C_B|CR_00760C|orf19.10789|IFF7|IPF24076.1|IPF296.1|Contig4-2791_0017|orf6.8279|CA5468|HYR8|CaO19.10789|CaO19.3279	ORF|Verified	Ca22chrRA_C_albicans_SC5314	Putative GPI-anchored adhesin-like protein; Rim101-repressed; constitutive expression independent of MTL or white-opaque status
C3_02960C_A	KRE5	CAWG_02613|orf19.290|C3_02960C_B|C3_02960C|orf19.7922|IPF27067.1|IPF3818.3|Contig4-3050_0020|orf6.4303|orf6.4819|CA2786|GPT1|CaO19.290|KRE5.3eoc|IPF3818.2	ORF|Verified	Ca22chr3A_C_albicans_SC5314	UDP-glucose:glycoprotein glucosyltransferase; 1,6-beta-D-glucan biosynthesis, hyphal growth, virulence in mouse IV model; partially complements S. cerevisiae kre5 mutant defects; flow biofilm repressed, Bcr1-repressed in RPMI a/a biofilms
C6_00130C_A	VID27	CAWG_05344|orf19.6324|C6_00130C_B|C6_00130C|IPF5734.2|Contig4-2795_0012|orf6.5517|CA3290|CaO19.6324|IPF5734	ORF|Verified	Ca22chr6A_C_albicans_SC5314	Protein similar to S. cerevisiae Vid27p; transposon mutation affects filamentous growth; mutation confers hypersensitivity to toxic ergosterol analog; fungal-specific (no human or murine homolog)
C4_01010C_A	DAG7	CAWG_03679|orf19.4688|C4_01010C_B|C4_01010C|orf19.12157|IPF14119.1|IPF28307.1|Contig4-2733_0007|orf6.1768|CA0689|CaO19.4688|CaO19.12157|IPF14119	ORF|Verified	Ca22chr4A_C_albicans_SC5314	Secretory protein; a-specific, alpha-factor induced; mutation confers hypersensitivity to toxic ergosterol analog; fluconazole-induced; induced during chlamydospore formation in C. albicans and C. dubliniensis
C4_04180C_A		CAWG_03406|orf19.5291|C4_04180C_B|C4_04180C|orf19.12749|IPF21862.1|IPF17024.2|Contig4-2598_0011|orf6.3943|CA2165|CaO19.5291|SCS3|CaO19.12749|IPF17024	ORF|Uncharacterized	Ca22chr4A_C_albicans_SC5314	Ortholog(s) have role in phospholipid biosynthetic process, phospholipid metabolic process and endoplasmic reticulum localization
CR_07180W_A	EMP46	CAWG_02016|orf19.731|CR_07180W_B|CR_07180W|orf19.8350|IPF26580.1|IPF8392.1|Contig4-2668_0003|orf6.6012|CA3678|CaO19.731|CaO19.8350|IPF8392	ORF|Uncharacterized	Ca22chrRA_C_albicans_SC5314	Protein similar to S. cerevisiae Emp46, an integral membrane component of ER-derived COPII-coated vesicles; functions in ER to Golgi transport; induced by alpha pheromone in SpiderM medium
CR_02640W_A	RFG1	CAWG_01604|orf19.2823|CR_02640W_B|CR_02640W|orf19.10341|orf6.1681|IPF14334.2|orf6.1166|orf6.1680|ROX1|CA6270|CA0346|orf19.2824|RFG1.5f	ORF|Verified	Ca22chrRA_C_albicans_SC5314	HMG domain transcriptional repressor of filamentous growth and hyphal genes; in Tup1-dependent and -independent pathways; binds DNA; transcript not regulated by oxygen or serum; not responsible for hypoxic repression; Spider biofilm induced
C1_11340W_A	PRM1	CAWG_00302|orf19.669|C1_11340W_B|C1_11340W|orf19.8286|IPF26621.1|IPF20157.1|Contig4-2322_0003|Contig4-2322_0006|orf6.6562|CA4104|CaO19.8286|CaO19.669|IPF20157	ORF|Uncharacterized	Ca22chr1A_C_albicans_SC5314	Putative membrane protein with a predicted role in membrane fusion during mating; Hap43p-repressed gene; protein induced during the mating process
C5_03990W_A	MID1	CAWG_04771|orf19.3212|C5_03990W_B|C5_03990W|orf19.10724|IPF12820.2|IPF19250.2|Contig4-2443_0001|orf6.496|orf6.848|CA0203|CaO19.3212	ORF|Verified	Ca22chr5A_C_albicans_SC5314	Putative stretch-activated Ca2+ channel of the high affinity calcium uptake system; role in thigmotropism; decreased transcription is observed upon fluphenazine treatment or in an azole-resistant strain with CDR1 and CDR2 overexpression
C4_01380W_A	ZCF27	CAWG_03646|orf19.4649|C4_01380W_B|C4_01380W|orf19.12118|IPF22676.1|IPF9312.1|Contig4-3006_0019|orf6.3346|CA1718|CaO19.12118|CaO19.4649|IPF9312	ORF|Verified	Ca22chr4A_C_albicans_SC5314	Putative Zn(II)2Cys6 transcription factor
C1_12070C_A		CAWG_00235|orf19.5258|C1_12070C_B|C1_12070C|orf19.12723|IPF21937.1|IPF2039.1|Contig4-2701_0004|orf6.7684|CA4990|CaO19.12723|CaO19.5258|IPF2039	ORF|Uncharacterized	Ca22chr1A_C_albicans_SC5314	Protein of unknown function; induced by nitric oxide
C6_02710C_A	SAP6	CAWG_05098|orf19.5542|C6_02710C_B|C6_02710C|orf19.12988|IPF12747.2|IPF9135.2|Contig4-2734_0005|orf6.2204|orf6.3624|CA0968|CaO19.5542	ORF|Verified	Ca22chr6A_C_albicans_SC5314	Biofilm-specific aspartyl protease; expressed during hyphal growth, oral carriage, infection; virulence role affecte by URA3; N-glycosylated; rat catheter biofilm induced
CR_08070W_A	PTP1	CAWG_02099|orf19.6365|CR_08070W_B|CR_08070W|orf19.13722|IPF20741.1|IPF13448.2|orf6.5817|CA3532|CaO19.6365|CaO19.13722|IPF13448	ORF|Uncharacterized	Ca22chrRA_C_albicans_SC5314	Phosphotyrosine-specific protein phosphatase; rat catheter biofilm induced
C6_03610W_A	FGR17	orf19.5729|C6_03610W_B|C6_03610W|orf19.13151|IPF21450.1|IPF13158.2|Contig4-3044_0013|orf6.4908|CA2844|YNA2|CaO19.5729|CaO19.13151|IPF13158	ORF|Verified	Ca22chr6A_C_albicans_SC5314	Putative DNA-binding transcription factor; has zinc cluster DNA-binding motif; lacks an ortholog in S. cerevisiae; transposon mutation affects filamentous growth; Hap43p-repressed gene
CR_02780W_A		CAWG_01616|orf19.2836|CR_02780W_B|CR_02780W|orf19.10354|IPF24505.1|IPF9098.1|Contig4-2770_0010|orf6.4497|CA2551|CaO19.10354|CaO19.2836|IPF9098	ORF|Uncharacterized	Ca22chrRA_C_albicans_SC5314	Protein with similarity to carbonic anhydrases
C1_06200W_A		CAWG_00788|orf19.2663|C1_06200W_B|C1_06200W|orf19.9388|IPF25503.1|IPF14507.3|IPF11533.1|Contig4-2753_0011|orf6.3436|orf6.1468|CA0499|orf19.1829|LPF20|CaO19.2663|IFA9	ORF|Uncharacterized	Ca22chr1A_C_albicans_SC5314	Ortholog of Pichia stipitis Pignal : PICST_29216 and Candida albicans WO-1 : CAWG_00788
C1_13140C_A	TYE7	CAWG_00135|orf19.4941|C1_13140C_B|C1_13140C|orf19.12407|IPF22280.1|IPF5663.1|Contig4-2994_0001|orf6.6049|CA3707|CaO19.12407|CaO19.4941	ORF|Verified	Ca22chr1A_C_albicans_SC5314	bHLH transcription factor; control of glycolysis; required for biofilm formation; hyphally regulated by Cph1, Cyr1; flucytosine, Hog1 induced; amphotericin B, caspofungin repressed; induced in flow model biofilm and planktonic cultures
C2_03610W_A	FMO2	CAWG_04126|orf19.857|C2_03610W_B|C2_03610W|orf19.8477|IPF18598.2|IPF18599.1|Contig4-2942_0002|orf6.1227|orf6.3555|CA6181|CA1867|orf19.859|IFK3.3f|CA0374|IFK3|IPF7651.2	ORF|Uncharacterized	Ca22chr2A_C_albicans_SC5314	Protein with a monooxygenase domain; Spider biofilm induced
C6_01110W_A	FAD2	orf19.118|C6_01110W_B|C6_01110W|orf19.7765|IPF14763.2|IPF29951.1|Contig4-2244_0003|orf6.1443|CA0482|CaO19.7765|ODE1|CaO19.118|IPF14763|CAWG_05250	ORF|Verified	Ca22chr6A_C_albicans_SC5314	Delta-12 fatty acid desaturase, involved in production of linoleic acid, which is a major component of membranes
C1_14200W_A		CAWG_00034|orf19.7228|C1_14200W_B|C1_14200W|IPF856.1|Contig4-3043_0018|orf6.8128|CA5352|CaO19.7228|IPF856	ORF|Uncharacterized	Ca22chr1A_C_albicans_SC5314	Possible Golgi membrane protein; transcript positively regulated by Tbf1; mRNA binds She3
CR_08860W_A	PDK2	CAWG_02164|orf19.7281|CR_08860W_B|CR_08860W|IPF2861.1|Contig4-2992_0008|orf6.8362|CA5524|CaO19.7281|IPF2861	ORF|Verified	Ca22chrRA_C_albicans_SC5314	Putative pyruvate dehydrogenase kinase; mutation confers hypersensitivity to amphotericin B
C6_01500C_A	TRY5	CAWG_05214|orf19.3434|C6_01500C_B|C6_01500C|orf19.10938|IPF23803.1|IPF7171.2|Contig4-2411_0005|orf6.6471|CA4029|CaO19.10938|CaO19.3434|IPF7171.5f	ORF|Verified	Ca22chr6A_C_albicans_SC5314	Zn(II)2Cys6 transcription factor; regulator of yeast form adherence; required for yeast cell adherence to silicone substrate
C2_00650W_A		CAWG_03844|orf19.2063|C2_00650W_B|C2_00650W|orf19.9610|IPF25329.1|IPF1217.2|Contig4-3065_0035|orf6.7492|CA4834|CaO19.9610|CaO19.2063|IPF1217	ORF|Uncharacterized	Ca22chr2A_C_albicans_SC5314	Ortholog of C. dubliniensis CD36 : Cd36_15600, C. parapsilosis CDC317 : CPAR2_213140, C. auris B8441 : B9J08_000687 and Debaryomyces hansenii CBS767 : DEHA2B02442g
C2_09270C_A	SGT1	CAWG_06004|orf19.4089|C2_09270C_B|C2_09270C|orf19.11570|IPF23147.1|IPF2086.2|Contig4-3095_0023|orf6.6847|CA4331|CaO19.4089|CaO19.11570|IPF2086	ORF|Verified	Ca22chr2A_C_albicans_SC5314	Putative co-chaperone protein with a predicted role in kinetochore assembly; mutation confers hypersensitivity to radicicol; sumoylation target
CR_02490W_A	OPT4	CAWG_01589|orf19.176|CR_02490W_B|CR_02490W|orf19.11202|orf19.7809|IPF27144.1|IPF18680.1|IPF12066.2|IPF23532.1|IPF18818.2|orf6.2912|orf6.1364|orf6.4217|orf6.5478|orf6.2195|CA0442|orf19.3718|orf19.2292|OPT232|CaO19.176|CaO19.7809	ORF|Verified	Ca22chrRA_C_albicans_SC5314	Oligopeptide transporter; detected at germ tube plasma membrane; transcript inducede during phagocytosis by macrophages; fungal-specific; Hap43-repressed; merged with orf19.2292 in Assembly 20; rat catheter and Spider biofilm induced
C3_05720C_A	KIP3	CAWG_02882|orf19.7353|C3_05720C_B|C3_05720C|IPF7105.2|Contig4-2885_0001|orf6.8513|CA5651|CaO19.7353	ORF|Verified	Ca22chr3A_C_albicans_SC5314	Putative kinesin, involved in mitotic spindle organization
C2_00640W_A		CAWG_03843|orf19.2064|C2_00640W_B|C2_00640W|orf19.9611|IPF25337.1|IPF1216.2|Contig4-3072_0003|Contig4-3072_0004|CA4833|CaO19.9611|CaO19.2064|IPF1216|orf6.7491	ORF|Uncharacterized	Ca22chr2A_C_albicans_SC5314	Putative transcription factor with zinc finger DNA-binding motif
C2_04760W_A	KIC1	CAWG_04232|orf19.191|C2_04760W_B|C2_04760W|orf19.7821|IPF27130.1|IPF15055.2|Contig4-2639_0001|orf6.2964|CA1447|CaO19.191|CaO19.7821|NRK1	ORF|Verified	Ca22chr2A_C_albicans_SC5314	Member of the GCK-III subfamily of eukaryotic Ste20p kinases; in RAM cell wall integrity signaling network; role in cell separation, azole sensitivity; required for hyphal growth; constitutive expression is MTL, white-opaque independent
CR_05390W_A	PST3	CAWG_01865|orf19.5285|CR_05390W_B|CR_05390W|IPF27467.1|Contig4-2561_0001|CA6239|CaO19.5285|PST2	ORF|Verified	Ca22chrRA_C_albicans_SC5314	Flavodoxin-like protein involved in oxidative stress protection and virulence; YNB biofilm induced; stationary phase enriched protein; rat catheter and Spider biofilm repressed
C2_00170C_A	HMA1	CAWG_03797|orf19.2115|C2_00170C_B|C2_00170C|orf19.9663|IPF10325.2|IPF19439.2|Contig4-2832_0006|orf6.117|orf6.4746|CA2730|CaO19.2115|IPF10325	ORF|Uncharacterized	Ca22chr2A_C_albicans_SC5314	Putative molybdopterin-converting factor; fungal-specific (no human or murine homolog)
C5_04600C_A	GRR1	CAWG_04828|orf19.3944|C5_04600C_B|C5_04600C|orf19.11426|IPF23206.1|IPF14608.2|Contig4-1767_0001|Contig4-1767_0003|Contig4-2929_0020|orf6.3231|CA1638|CaO19.3944|CaO19.11426	ORF|Verified	Ca22chr5A_C_albicans_SC5314	F-box protein component of the SCF ubiquitin-ligase complex required for cell cycle progression; involved in negative control of pseudohyphal growth; regulates stability of Ume6p in response to CO2
CR_02120C_A		CAWG_01558|orf19.2612|CR_02120C_B|CR_02120C|orf19.10143|IPF24773.1|IPF8504.2|Contig4-2859_0006|orf6.4273|CA2387|CaO19.2612|CaO19.10143|IPF8504	ORF|Uncharacterized	Ca22chrRA_C_albicans_SC5314	C2H2 zinc finger transcription factor; expression reduced in ssr1 null mutant; flow model biofilm induced
CR_09780C_A	IFA14	CAWG_02243|orf19.7550|CR_09780C_B|CR_09780C|IPF12930.2|Contig4-2433_0007|orf6.8898|CA5961|CaO19.7550	ORF|Uncharacterized	Ca22chrRA_C_albicans_SC5314	Putative LPF family protein; Plc1-regulated; induced by alpha pheromone in SpiderM medium
CR_08320W_A	ATS1	CAWG_02120|orf19.6399|CR_08320W_B|CR_08320W|orf19.13757|IPF5119.1|IPF17871.3|Contig4-2839_0005|orf6.164|orf6.7855|CA5129|CaO19.6399	ORF|Uncharacterized	Ca22chrRA_C_albicans_SC5314	Protein required for modification of wobble nucleosides in tRNA; induced upon adherence to polystyrene; regulated by Sef1, Sfu1, and Hap43
CR_04390C_A		CAWG_01775|orf19.529|CR_04390C_B|CR_04390C|orf19.8162|IPF26764.1|IPF16491.2|Contig4-3063_0038|orf6.6741|CA4243|CaO19.8162|CaO19.529|IPF16491	ORF|Uncharacterized	Ca22chrRA_C_albicans_SC5314	Ortholog of C. dubliniensis CD36 : Cd36_29750, C. parapsilosis CDC317 : CPAR2_205260, C. auris B8441 : B9J08_005543 and Candida tenuis NRRL Y-1498 : CANTEDRAFT_91782
C1_02010C_A	ZCF24	CAWG_01181|orf19.4524|C1_02010C_B|C1_02010C|orf19.11999|IPF22709.1|IPF19920.1|Contig4-2702_0012|orf6.3047|CA1509|IPF19920|IPF19920.3	ORF|Uncharacterized	Ca22chr1A_C_albicans_SC5314	Predicted Zn(II)2Cys6 transcription factor; caspofungin induced; Hap43-repressed
C3_07860C_A	MRR2	ZCF34|CAWG_03092|orf19.6182|C3_07860C_B|C3_07860C|IPF3443.1|Contig4-3079_0016|orf6.5403|CA3201|CaO19.6182|IPF3444.3f	ORF|Verified	Ca22chr3A_C_albicans_SC5314	Zn(II)2Cys6 transcription factor involved in regulation of multidrug resistance via control of CDR1 expression; mutants display decreased colonization of mouse kidneys; required for yeast cell adherence to silicone substrate
C5_00470C_A	KRE62	CAWG_04441|orf19.942|C5_00470C_B|C5_00470C|orf19.8557|IPF26313.1|IPF26324.1|IPF1539.1|IPF1538.2|Contig4-3103_0054|orf6.8191|KRE62.5f|KRE62.3f|orf19.942.1|CA5399|CA5400	ORF|Uncharacterized	Ca22chr5A_C_albicans_SC5314	Putative subunit of glucan synthase; macrophage-induced gene; Bcr1-regulated in a/a RPMI biofilms
C2_06350C_A		CAWG_04379|orf19.5499|C2_06350C_B|C2_06350C|orf19.12954|IPF21663.1|IPF5856.2|orf6.4658|CA2671|CaO19.5499|HPD99|CaO19.12954|IPF5856	ORF|Uncharacterized	Ca22chr2A_C_albicans_SC5314	Ortholog(s) have 4-hydroxyphenylpyruvate dioxygenase activity and role in aromatic amino acid family biosynthetic process
C2_09620W_A		CAWG_06035|orf19.1392|C2_09620W_B|C2_09620W|orf19.8970|IPF25932.1|IPF11068.1|Contig4-2636_0008|orf6.2244|CA0990|CaO19.8970|EPS1|CaO19.1392|IPF11068	ORF|Uncharacterized	Ca22chr2A_C_albicans_SC5314	Ortholog(s) have protein disulfide isomerase activity, protein-disulfide reductase (glutathione) activity, unfolded protein binding activity and role in protein retention in ER lumen, ubiquitin-dependent ERAD pathway
C6_02850W_A	RAV2	CAWG_05081|orf19.5559|C6_02850W_B|C6_02850W|orf19.13005|IPF19660.2|IPF19661.1|Contig4-3002_0013|orf6.3252|orf6.4129|CA1654|CaO19.5559|IPF19660	ORF|Verified	Ca22chr6A_C_albicans_SC5314	Protein similar to S. cerevisiae Rav2; a regulator of (H+)-ATPase in vacuolar membrane; transposon mutation affects filamentous growth
C4_02490W_A	ZCF15	CAWG_03546|orf19.2753|C4_02490W_B|C4_02490W|orf19.10267|IPF24570.1|IPF10197.2|Contig4-2786_0005|orf6.3585|CA1892|CaO19.2753|CaO19.10267|IPF10197	ORF|Uncharacterized	Ca22chr4A_C_albicans_SC5314	Predicted Zn(II)2Cys6 transcription factor of unknown function; rat catheter biofilm induced
C4_02180C_A	ZCF26	CAWG_03576|orf19.4573|C4_02180C_B|C4_02180C|orf19.12042|IPF1034.2|IPF18133.2|Contig4-3104_0014|orf6.2403|orf6.7872|CA1083|CaO19.4573|IPF1034	ORF|Uncharacterized	Ca22chr4A_C_albicans_SC5314	Zn2-Cys6 transcription factor of unknown function; induced by alpha pheromone in SpiderM medium
C3_04310C_A		CAWG_02743|orf19.5874|C3_04310C_B|C3_04310C|orf19.13295|IPF21240.1|IPF1833.2|Contig4-3084_0014|orf6.9163|CA6162|CaO19.5874|CaO19.13295|IPF1833	ORF|Uncharacterized	Ca22chr3A_C_albicans_SC5314	Ortholog of C. dubliniensis CD36 : Cd36_84250, C. parapsilosis CDC317 : CPAR2_806160, Candida tenuis NRRL Y-1498 : CANTEDRAFT_137075 and Debaryomyces hansenii CBS767 : DEHA2F11462g
CR_01520W_A	PTC2	CAWG_01502|orf19.2538|CR_01520W_B|CR_01520W|orf19.10072|IPF24743.1|IPF17818.3|Contig4-3095_0030|orf6.2347|orf6.299|orf6.366|CA0047|CaO19.2538|IPF17818.2	ORF|Verified	Ca22chrRA_C_albicans_SC5314	Protein phosphatase of the Type 2C-related family (serine/threonine-specific); with protein kinase Ssn3p controls hyphal elongation through regulation of phosphorylation of transcription factor Ume6p and its stability
C2_07270W_A		CAWG_05823|orf19.2284|C2_07270W_B|C2_07270W|orf19.9824|IPF9998.2|IPF29157.1|Contig4-3049_0010|orf6.2252|orf6.2444|CA0997|CaO19.2284|IPF9998	ORF|Uncharacterized	Ca22chr2A_C_albicans_SC5314	Protein with an FMN-binding domain; Hap43-repressed; flow model biofilm induced
C3_07470W_A		CAWG_03056|orf19.6741|C3_07470W_B|C3_07470W|orf19.14033|IPF20373.1|IPF3506.2|Contig4-3006_0020|orf6.8890|CA5953|CaO19.6741|CaO19.14033|IPF3506	ORF|Uncharacterized	Ca22chr3A_C_albicans_SC5314	Putative plasma membrane protein; predicted role in cell wall integrity; regulated by Nrg1, Tup1; induced during chlamydospore formation in both C. albicans and C. dubliniensis
C2_01020W_A	HGT6	CAWG_03881|orf19.2020|C2_01020W_B|C2_01020W|orf19.9570|HXT4|HXT61|IPF25253.1|IPF4104.2|Contig4-2305_0001|orf6.2379|CA1070|CaO19.2020|HXT63|CaO19.9570	ORF|Verified	Ca22chr2A_C_albicans_SC5314	Putative high-affinity MFS glucose transporter; 20 family members; induced in core stress response; fluconazole, oralpharyngeal candidasis induced; flow model biofilm induced; Spider biofilm induced
C4_05400C_A		orf19.1797|C4_05400C_B|C4_05400C|orf19.9363|IPF25536.1|IPF8723.2|orf6.4376|CA2468|CaO19.9363|CaO19.1797|IPF8723|CAWG_03275	ORF|Uncharacterized	Ca22chr4A_C_albicans_SC5314	D-arabinose 5-phosphate isomerase; has GutQ domain which is associated with phosphosugar binding; other biofilm induced; rat catheter and Spider biofilm induced; F-12/CO2 early biofilm induced
C2_06540C_A	SPF1	CAWG_04393|orf19.30|C2_06540C_B|C2_06540C|orf19.7701|IPF27225.1|IPF3849.2|Contig4-1545_0001|orf6.5924|CA3613|CaO19.7701|CaO19.30	ORF|Verified	Ca22chr2A_C_albicans_SC5314	P-type calcium-transporting ATPase, involved in control of calcium homeostasis, response to ER stress, hyphal growth, biofilm formation and virulence
C6_01820C_A	FPG1	CAWG_05186|orf19.3402|C6_01820C_B|C6_01820C|orf19.10905|IPF23838.1|IPF12950.2|Contig4-2230_0006|Contig4-2399_0005|orf6.4329|CA2430|FDG1|CaO19.3402|CaO19.10905|IPF12950	ORF|Verified	Ca22chr6A_C_albicans_SC5314	Formamidopyrimidine DNA glycosylase, involved in repair of gamma-irradiated DNA; Hap43p-repressed gene
C1_07970C_A	IRE1	CAWG_00625|orf19.5068|C1_07970C_B|C1_07970C|orf19.12534|IPF12318.3|IPF16157.2|Contig4-2885_0001|orf6.1519|orf6.2426|CA0532|CaO19.5068	ORF|Verified	Ca22chr1A_C_albicans_SC5314	Putative protein kinase; role in cell wall regulation; mutant is hypersensitive to caspofungin; Spider biofilm induced
C5_03470C_A		CAWG_04720|orf19.6654|C5_03470C_B|C5_03470C|orf19.10159|IPF24699.1|IPF6960.2|IPF2275.2|Contig4-2912_0026|orf6.1457|orf6.6763|CA0489|CA4262|orf19.2636|CaO19.6654|FMP422|IPF2275.5eoc|IPF2275	ORF|Uncharacterized	Ca22chr5A_C_albicans_SC5314	Predicted membrane transporter, member of the L-amino acid transporter-3 (LAT3) family, major facilitator superfamily (MFS)
C6_00280W_A	CPH2	CAWG_05330|orf19.1187|C6_00280W_B|C6_00280W|orf19.8778|IPF13893.3|IPF9062.2|Contig4-2980_0027|orf6.4624|orf6.517|CA2648|CaO19.1187|IPF9062	ORF|Verified	Ca22chr6A_C_albicans_SC5314	Myc-bHLH transcription factor; promotes hyphal growth; directly regulates Tec1 to induce hypha-specific genes; probably homodimeric, phosphorylated; required for colonization of the mouse GI tract; rat catheter and Spider biofilm induced
C2_02440W_A		orf19.1567|C2_02440W_B|C2_02440W|orf19.9140|orf19.9141|IPF25780.1|IPF25769.1|IPF19794.1|IPF14783.2|Contig4-2110_0002|Contig4-2110_0004|orf6.6424|orf6.6425|CA3991|CA3992|orf19.1568|VAM6.5f|CAWG_04012	ORF|Uncharacterized	Ca22chr2A_C_albicans_SC5314	Ortholog(s) have Rab GTPase binding, Ras guanyl-nucleotide exchange factor activity, phosphatidylinositol binding activity
C1_02630C_A	EXG2	CAWG_01120|orf19.2952|C1_02630C_B|C1_02630C|orf19.10469|orf6.6664|IPF24292.1|IPF4419.1|Contig4-2696_0012|Contig4-2696_0013|Contig4-2696_0015|CA4180|CaO19.2952|CaO19.10469	ORF|Verified	Ca22chr1A_C_albicans_SC5314	GPI-anchored cell wall protein, similar to S. cerevisiae exo-1,3-beta-glucosidase Exg2p; predicted Kex2p substrate; induced during cell wall regeneration; possibly an essential gene, disruptants not obtained by UAU1 method; Hap43p-repressed
C7_03340C_A	PRR2	CAWG_05667|orf19.1341|C7_03340C_B|C7_03340C|orf19.8921|IPF25999.1|IPF7926.1|Contig4-3068_0031|orf6.1343|CA0432|CaJ7.0386|CaO19.1341|CaJ7_0386|CaO19_1341|IPF7926	ORF|Verified	Ca22chr7A_C_albicans_SC5314	Putative serine/threonine protein kinase; mutation confers resistance to 5-fluorocytosine (5-FC)
C2_04050C_A	DCK1	CAWG_04163|orf19.815|C2_04050C_B|C2_04050C|orf19.8435|IPF5806.2|IPF29663.1|Contig4-2714_0002|Contig4-2714_0003|orf6.45|orf6.6706|YLR422W|CA4216|CaO19.8435|CaO19.815|IPF5806	ORF|Verified	Ca22chr2A_C_albicans_SC5314	Putative guanine nucleotide exchange factor; required for embedded filamentous growth; activates Rac1; has a DOCKER domain; similar to adjacent DCK2 and to S. cerevisiae Ylr422wp; regulated by Nrg1; Spider biofilm induced
C1_05890W_A		CAWG_00818|orf19.2460|C1_05890W_B|C1_05890W|orf19.9997|IPF6696.2|IPF18403.2|Contig4-2709_0008|orf6.3562|orf6.4975|CA1873|CaO19.2460|IPF6696	ORF|Uncharacterized	Ca22chr1A_C_albicans_SC5314	Protein of unknown function; substrate for Kex2 processing in vitro; repressed by alpha pheromone in SpiderM medium; Spider biofilm induced; Bcr1-repressed in a/a RPMI biofilms
CR_02560C_A	ASG1	CAWG_01596|orf19.166|CR_02560C_B|CR_02560C|orf19.7800|IPF14113.2|IPF29937.1|IPF18682.2|Contig4-2571_0004|orf6.1405|orf6.2902|orf6.2903|CA0465|CA6313|orf19.167|IPF14113.5f|IPF14113	ORF|Verified	Ca22chrRA_C_albicans_SC5314	Gal4p family zinc-finger transcription factor with similarity to S. cerevisiae Asg1p
C1_03730C_A	MNS1	CAWG_01018|orf19.1036|C1_03730C_B|C1_03730C|orf19.8638|IPF6163.1|IPF29592.1|Contig4-2952_0008|orf6.2321|CA1037|CaO19.8638|CaO19.1036	ORF|Verified	Ca22chr1A_C_albicans_SC5314	Alpha-1,2-mannosidase; processes Man9GlcNAc2 to Man8GlcNAc2 isomer B; member of ER localized glycosyl hydrolase family 47; ER form is converted by Kex2 to cytosolic form; flow model biofilm repressed
C1_10560C_A		CAWG_00377|orf19.1002|C1_10560C_B|C1_10560C|orf19.8618|IPF26289.1|IPF15371.2|orf6.5795|CA3517|CaO19.8618|LPF8|CaO19.1002|IFA22	ORF|Uncharacterized	Ca22chr1A_C_albicans_SC5314	Protein of unknown function; Hap43-repressed gene
C4_04710W_A	GYP1	CAWG_03344|orf19.3811|C4_04710W_B|C4_04710W|orf19.11292|IPF23453.1|IPF6940.2|Contig4-2979_0016|orf6.7506|CA4843|CaO19.11292|CaO19.3811	ORF|Verified	Ca22chr4A_C_albicans_SC5314	Putative Cis-golgi GTPase-activating protein; required for hyphen growth and virulence; transcript regulated by Nrg1, Mig1, and Tup1
C1_12230W_A	SNT1	CAWG_00219|orf19.5241|C1_12230W_B|C1_12230W|orf19.12706|IPF12584|IPF2015.3|IPF12584.2|Contig4-3067_0022|orf6.768|orf6.7701|CA5006|CaO19.5241	ORF|Verified	Ca22chr1A_C_albicans_SC5314	Ortholog of S. cerevisiae Snt1; an NAD-independent histone deacetylase; heterozygous transposon mutation affects filamentous growth; null mutants are viable
C3_03440C_A		CAWG_02652|orf19.341|C3_03440C_B|C3_03440C|orf19.7974|IPF26983.1|IPF1524.2|Contig4-3090_0015|orf6.7225|TPO3|CA4635|CaO19.7974|CaO19.341|IPF1524	ORF|Verified	Ca22chr3A_C_albicans_SC5314	Putative spermidine export pump; fungal-specific (no human or murine homolog)
C1_05160C_A		orf19.449|C1_05160C_B|C1_05160C|orf19.8079|IPF17500.2|IPF5915.2|Contig4-2840_0016|orf6.1739|orf6.237|YKR70|CA0670|CaO19.449|IPF5915|CAWG_00882	ORF|Uncharacterized	Ca22chr1A_C_albicans_SC5314	Putative phosphatidyl synthase; stationary phase enriched protein; transcript repressed by yeast-hypha switch; Hap43-repressed; rat catheter, Spider and flow model biofilm induced
CR_00190W_A	NGS1	orf19.7516|CR_00190W_B|CR_00190W|IPF380.1|Contig4-3107_0072|orf6.8768|CA5858|BGL97|CaO19.7516|IPF380	ORF|Verified	Ca22chrRA_C_albicans_SC5314	N-acetyltransferase related to Gcn5p, acts as N-acetylglucosamine (GlcNAc) sensor required for GlcNAc-induced histone acetylation at promoters of GlcNAc-inducible genes and activation of their transcription by Rep1p; Hap43-induced gene
C4_01320C_A	OPT6	CAWG_03652|orf19.4655|C4_01320C_B|C4_01320C|orf19.12125|IPF22541.1|IPF12193.2|Contig4-2565_0003|orf6.4706|CA2703|OPT26|CaO19.12125|CaO19.4655|IPF12193	ORF|Verified	Ca22chr4A_C_albicans_SC5314	Putative oligopeptide transporter; fungal-specific (no human or murine homolog); expression of OPT6, OPT7, or OPT8 does not suppress defect of mutant lacking Opt1p, Opt2p, and Opt3p; alleles are nonidentical
C3_02870C_A		CAWG_02607|orf19.278|C3_02870C_B|C3_02870C|orf19.7910|IPF27013.1|IPF10127.2|Contig4-2667_0002|orf6.4807|CA2778|CaO19.278|MTR1|CaO19.7910|MTR	ORF|Verified	Ca22chr3A_C_albicans_SC5314	Protein of unknown function; required for adhesion to abiotic substrate; Spider biofilm induced
C1_05320C_A		CAWG_00869|orf19.433|C1_05320C_B|C1_05320C|orf19.8063|IPF7717.2|IPF29829.1|Contig4-2853_0014|orf6.6502|CA4058|CaO19.433|IPF7717	ORF|Uncharacterized	Ca22chr1A_C_albicans_SC5314	Ortholog(s) have Rab guanyl-nucleotide exchange factor activity, role in cellular protein-containing complex assembly, intra-Golgi vesicle-mediated transport and TRAPPII protein complex, trans-Golgi network localization
CR_05030W_A		orf19.649|CR_05030W_B|CR_05030W|orf19.8264|IPF26659.1|IPF12611.2|orf6.3533|CA1854|CaO19.649|CaO19.8264|IPF12611	ORF|Uncharacterized	Ca22chrRA_C_albicans_SC5314	Ortholog of C. dubliniensis CD36 : Cd36_30530, C. parapsilosis CDC317 : CPAR2_203340, C. auris B8441 : B9J08_000376 and Candida tenuis NRRL Y-1498 : CANTEDRAFT_117008
C1_11580W_A		CAWG_00279|orf19.1162|C1_11580W_B|C1_11580W|orf19.8755|IPF18931.2|IPF13081.2|Contig4-2109_0001|orf6.1611|CA0588|CaO19.8755|DOP99|CaO19.1162|IPF13081	ORF|Uncharacterized	Ca22chr1A_C_albicans_SC5314	Protein of unknown function; transcript upregulated by benomyl treatment
CR_04800W_A	MNT4	CAWG_01813|orf19.6313|CR_04800W_B|CR_04800W|orf19.13690|orf6.5506|IPF20823.1|IPF6268.2|Contig4-3056_0014|Contig4-3056_0015|Contig4-3056_0016|CA3279|CaO19.13690|CaO19.6313|IPF6268|MNN16	ORF|Uncharacterized	Ca22chrRA_C_albicans_SC5314	Predicted alpha-1,3-mannosyltransferase with a role in protein glycosylation; induced in low iron
C7_00940W_A	KEX1	CAWG_05452|orf19.7020|C7_00940W_B|C7_00940W|orf6.7946|IPF2356.1|Contig4-3091_0027|CA5205|CaJ7.0112|CaO19.7020|CaO19_7020|CaJ7_0112	ORF|Verified	Ca22chr7A_C_albicans_SC5314	Carboxypeptidase involved in maturation of candidalysin Ece1p
C1_09900W_A	LIP3	CAWG_00442|orf19.4856|C1_09900W_B|C1_09900W|orf19.12319|IPF22432.1|IPF7736.2|Contig4-2920_0010|orf6.7355|CA4731|CaO19.4856|CaO19.12319	ORF|Uncharacterized	Ca22chr1A_C_albicans_SC5314	Secreted lipase; gene family member whose members are expressed differentially in response to carbon source and infection; possible role in nutrition and/or in creating an acidic microenvironment; flow model biofilm induced
CR_08870W_A	PEX13	CAWG_02165|orf19.7282|CR_08870W_B|CR_08870W|IPF2859.1|Contig4-2992_0012|orf6.8363|CA5525|CaO19.7282	ORF|Verified	Ca22chrRA_C_albicans_SC5314	Protein required for peroxisomal protein import mediated by PTS1 and PTS2 targeting sequences; transcript induced in an RHE model of oral candidiasis; Hap43-repressed gene
C1_00870W_A	LRO1	CAWG_01287|orf19.6018|C1_00870W_B|C1_00870W|orf19.13439|IPF19448.2|IPF10764.2|IPF18532.1|Contig4-2810_0017|orf6.3922|orf6.91|orf6.3923|CA6302|CA0012|orf19.6019|IPF19448.3f	ORF|Uncharacterized	Ca22chr1A_C_albicans_SC5314	Acyltransferase that catalyzes diacylglycerol esterification of phospholipids; role in lipid storage, triglyceride biosynthesis; flow model biofilm repressed
C1_08860C_A		CAWG_00540|orf19.4744|C1_08860C_B|C1_08860C|orf19.12206|IPF14021.2|IPF18510.2|orf6.3656|orf6.4015|CA1949|CaO19.4744|IPF14021	ORF|Uncharacterized	Ca22chr1A_C_albicans_SC5314	Putative phosphatidylinositol 3-phosphate (PI3P) phosphatase; repressed by alpha pheromone in SpiderM medium
C2_08990C_A		CAWG_05982|orf19.206|C2_08990C_B|C2_08990C|orf19.7836|IPF12022.2|IPF8939.3|Contig4-2951_0014|orf6.129|orf6.5938|CA3622|CaO19.206|IPF12022	ORF|Uncharacterized	Ca22chr2A_C_albicans_SC5314	Putative adhesin-like protein
C6_01770W_A	RAD18	CAWG_05190|orf19.3407|C6_01770W_B|C6_01770W|orf19.10910|IPF23836.1|IPF9901.1|Contig4-2923_0023|orf6.4324|CA2426|CaO19.3407|CaO19.10910|IPF9901	ORF|Uncharacterized	Ca22chr6A_C_albicans_SC5314	Putative transcription factor with zinc finger DNA-binding motif; Hap43p-repressed gene
CR_03430W_A		CAWG_01678|orf19.2378|CR_03430W_B|CR_03430W|orf19.9914|IPF18546.2|IPF9353.1|Contig4-2991_0019|Contig4-2991_0020|orf6.1381|orf6.3870|CA0450|PKR1|CaO19.2378|IPF9353	ORF|Verified	Ca22chrRA_C_albicans_SC5314	Ortholog(s) have role in vacuolar proton-transporting V-type ATPase complex assembly and integral component of endoplasmic reticulum membrane localization
C3_04490W_A	RAX1	CAWG_02762|orf19.5903|C3_04490W_B|C3_04490W|orf19.13324|IPF21201.1|IPF1879.1|Contig4-2874_0009|Contig4-2874_0010|orf6.9134|CA6142|CaO19.5903|CaO19.13324|IPF1879	ORF|Uncharacterized	Ca22chr3A_C_albicans_SC5314	Protein with a predicted role in bud site selection; hypha-induced expression; Spider biofilm induced
CR_02850C_A	GZF3	CAWG_01621|orf19.2842|CR_02850C_B|CR_02850C|orf19.10361|IPF18898.1|IPF13959.2|Contig4-2206_0005|Contig4-2206_0007|orf6.1777|orf6.4936|CA2865|DAL80|CaO19.2842	ORF|Verified	Ca22chrRA_C_albicans_SC5314	GATA-type transcription factor; oxidative stress-induced via Cap1; mutant has abnormal colony morphology and altered sensitivity to fluconazole, LiCl, and copper; Spider biofilm induced
C4_02210W_A		CAWG_03573|orf19.4569|C4_02210W_B|C4_02210W|orf19.12038|IPF1039.2|IPF28306.1|Contig4-3104_0011|orf6.2407|CA1086|CaO19.4569|CaO19.12038|IPF1039	ORF|Uncharacterized	Ca22chr4A_C_albicans_SC5314	Ortholog of C. dubliniensis CD36 : Cd36_42100, Debaryomyces hansenii CBS767 : DEHA2C14850g, Pichia stipitis Pignal : PICST_52615 and Candida tropicalis MYA-3404 : CTRG_00173
C1_03870C_A		CAWG_01006|orf19.4459|C1_03870C_B|C1_03870C|orf19.11939|IPF22769.1|IPF11849.2|Contig4-2719_0006|Contig4-2719_0007|orf6.2833|YNL234W|CA1365|CaO19.4459|CaO19.11939|IPF11849	ORF|Verified	Ca22chr1A_C_albicans_SC5314	Predicted heme-binding stress-related protein; Tn mutation affects filamentous growth; induced during chlamydospore formation in C. albicans and C. dubliniensis; Spider biofilm induced
C2_08590W_A	YWP1	CAWG_05943|orf19.3618|C2_08590W_B|C2_08590W|orf19.11101|orf6.3288|FLO1|TEP1|IPF5185|CA1678|PGA24|IPF23664.1|IPF5185.2|Contig4-2227_0007|CaO19.3618|CaO19.11101	ORF|Verified	Ca22chr2A_C_albicans_SC5314	Secreted yeast wall protein; possible role in dispersal in host; mutation increases adhesion and biofilm formation; propeptide; growth phase, phosphate, Ssk1/Ssn6/Efg1/Efh1/Hap43 regulated; mRNA binds She3; flow and Spider biofilm repressed
C6_01300W_A		CAWG_05236|orf19.137|C6_01300W_B|C6_01300W|orf19.7781|IPF16598.2|IPF29952.1|orf6.3477|orf6.458|CA0086|CaO19.137|IPF16598	ORF|Uncharacterized	Ca22chr6A_C_albicans_SC5314	Putative transferase involved in phospholipid biosynthesis; induced by alpha pheromone in SpiderM medium
C1_05670W_A		CAWG_00838|orf19.2484|C1_05670W_B|C1_05670W|orf19.10020|IPF24843.1|IPF12403.2|Contig4-2966_0014|orf6.6165|CA3805|CaO19.2484|CaO19.10020|IPF12403	ORF|Uncharacterized	Ca22chr1A_C_albicans_SC5314	Has domain(s) with predicted peptidase activity and role in proteolysis
CR_02040W_A	PRK1	CAWG_01551|orf19.2605|CR_02040W_B|CR_02040W|orf19.10136|IPF24740.1|IPF14133.2|Contig4-2304_0006|Contig4-2304_0007|orf6.3594|CA1900|CaO19.2605|CaO19.10136|ARK1	ORF|Uncharacterized	Ca22chrRA_C_albicans_SC5314	Putative protein serine/threonine kinase; mutants sensitive to growth on hydrogen peroxide medium
CR_06100C_A		CAWG_01925|orf19.3863|CR_06100C_B|CR_06100C|orf19.11344|IPF23384.1|IPF6594.2|Contig4-3046_0010|orf6.5253|CA3100|CaO19.11344|CaO19.3863|IPF6594	ORF|Uncharacterized	Ca22chrRA_C_albicans_SC5314	Ortholog of C. dubliniensis CD36 : Cd36_31580, C. parapsilosis CDC317 : CPAR2_205000, Debaryomyces hansenii CBS767 : DEHA2G10846g and Pichia stipitis Pignal : PICST_32988
C2_00370W_A	PDR6	CAWG_03817|orf19.2094|C2_00370W_B|C2_00370W|orf19.9641|IPF25339.1|IPF1158.2|Contig4-2971_0021|Contig4-2971_0023|Contig4-2971_0025|Contig4-2971_0026|Contig4-2971_0027|orf6.7461|CA4807|KAP122|CaO19.9641|CaO19.2094	ORF|Uncharacterized	Ca22chr2A_C_albicans_SC5314	Putative pleiotropic drug resistance regulatory protein 6; transcript regulated by Nrg1; induced by alpha pheromone in SpiderM medium
C2_04260W_A	SSN3	CAWG_04182|orf19.794|C2_04260W_B|C2_04260W|orf19.8413|IPF26407.1|IPF5080.2|Contig4-2905_0013|orf6.2994|CA1468|CaO19.794|CaO19.8413|SRB10|CDK8	ORF|Verified	Ca22chr2A_C_albicans_SC5314	Putative cyclin-dependent protein kinase; with protein phosphatase Ptc2p controls hyphal elongation through phosphorylation of transcription factor Ume6p and its stability; mutants are sensitive to growth on H2O2 medium
C3_03050C_A	PGA18	CAWG_02625|orf19.301|C3_03050C_B|C3_03050C|orf19.7933|IPF26975.1|IPF3844.2|Contig4-3050_0006|orf6.4292|CA2405|CaO19.301|CaO19.7933|IPF3844	ORF|Uncharacterized	Ca22chr3A_C_albicans_SC5314	Putative GPI-anchored protein; regulated by Nrg1, Tup1; rat catheter biofilm repressed
C2_09130C_A	IFF6	orf19.4072|C2_09130C_B|C2_09130C|orf19.11553|HYR1-12|IPF19647.2|IPF28532.1|orf6.2490|orf6.3209|CA1621|HYR10|CaO19.4072|IPF19647.1	ORF|Verified	Ca22chr2A_C_albicans_SC5314	Putative GPI-anchored adhesin-like protein; opaque-specific transcript; macrophage-induced gene; Hap43-repressed gene; Spider biofilm induced
C5_01910W_A	GIS2	CAWG_04576|orf19.3182|C5_01910W_B|C5_01910W|orf19.10692|orf6.4479|IPF24129.1|IPF12793.2|Contig4-1727_0004|CA2534|CaO19.10692|CaO19.3182|IPF12793	ORF|Verified	Ca22chr5A_C_albicans_SC5314	Translational activator for mRNAs with internal ribosome entry sites; induced in high iron; repressed by yeast-hypha switch; null exhibits sensitivity to sorbitol, 5-fluorocytosine, and cold temperatures; Spider biofilm repressed
CR_00120C_A	MKC1	CAWG_01373|orf19.7523|CR_00120C_B|CR_00120C|IPF363.1|Contig4-2252_0001|orf6.8775|CA5865|CaO19.7523	ORF|Verified	Ca22chrRA_C_albicans_SC5314	MAP kinase; role in biofilm formation, contact-induced invasive filamentation, systemic virulence in mouse, cell wall structure/maintenance, caspofungin response; phosphorylated on surface contact, membrane perturbation, or cell wall stress
C2_00080C_A	FAV3	CAWG_03788|orf19.1914|C2_00080C_B|C2_00080C|orf19.9470|IPF15437.1|IPF16233.1|Contig4-2107_0001|orf6.1965|orf6.802|CA0814|AMAN6|CaO19.1914|IPF16233	ORF|Uncharacterized	Ca22chr2A_C_albicans_SC5314	Putative alpha-1,6-mannanase; induced by mating factor in MTLa/MTLa opaque cells
CR_06310W_A		CAWG_01940|orf19.3885|CR_06310W_B|CR_06310W|orf19.11366|IPF23394.1|IPF7764.2|Contig4-2958_0018|orf6.5856|CA3556|CaO19.3885|CaO19.11366|IPF7764	ORF|Uncharacterized	Ca22chrRA_C_albicans_SC5314	Has domain(s) with predicted N-acetyltransferase activity; highly induced during chlamydospore formation in both C. albicans and C. dubliniensis
C7_03290C_A	RBR3	CAWG_05662|orf19.5124|C7_03290C_B|C7_03290C|orf19.12589|orf19.8926|orf6.1159|IFF1|IPF25998.1|IPF16164.3|IPF16302.3|IPF17914.3|Contig4-2402_0004|orf6.3408|orf6.3407|CA0344|CA1760|CaJ7.0381|orf19.5123|orf19.1346|CaO19.5124|IPF17914.3eoc|IPF17914.2	ORF|Verified	Ca22chr7A_C_albicans_SC5314	Cell wall adhesin-like protein; repressed by Rim101; possibly an essential gene, disruptants not obtained by UAU1 method
C3_05680W_A		CAWG_02879|orf19.7347|C3_05680W_B|C3_05680W|IPF7116.1|Contig4-2885_0019|orf6.8507|CA5648|CaO19.7347|UBC6	ORF|Uncharacterized	Ca22chr3A_C_albicans_SC5314	Ortholog(s) have ubiquitin-protein transferase activity, role in protein monoubiquitination, protein polyubiquitination, ubiquitin-dependent ERAD pathway and endoplasmic reticulum membrane localization
C6_02810C_A		CAWG_05077|orf19.5555|C6_02810C_B|C6_02810C|orf19.13001|IPF21642.1|IPF5373.2|Contig4-3002_0017|orf6.4125|CA2287|CaO19.5555|CaO19.13001|IPF5373	ORF|Uncharacterized	Ca22chr6A_C_albicans_SC5314	Ortholog of C. dubliniensis CD36 : Cd36_63300, Candida tropicalis NEW ASSEMBLY : CTRG1_05769, Candida tropicalis MYA-3404 : CTRG_05769 and Candida albicans WO-1 : CAWG_05077
C2_10210C_A	RAS1	CAWG_06092|orf19.1760|C2_10210C_B|C2_10210C|orf19.9329|IPF25567.1|IPF6849.2|Contig4-1964_0005|orf6.4089|CA2261|CaO19.9329|CaO19.1760	ORF|Verified	Ca22chr2A_C_albicans_SC5314	RAS signal transduction GTPase; regulates cAMP and MAP kinase pathways; role in hyphal induction, virulence, apoptosis, heat-shock sensitivity; nonessential; plasma membrane-localized; complements viability of S. cerevisiae ras1 ras2 mutant
CR_05950C_A	ADP1	CAWG_01911|orf19.459|CR_05950C_B|CR_05950C|orf19.8090|IPF26903.1|IPF2572.2|Contig4-2547_0007|Contig4-2547_0008|orf6.2855|CA1379|CaO19.459|CaO19.8090	ORF|Uncharacterized	Ca22chrRA_C_albicans_SC5314	Putative PDR-subfamily ABC transporter; similar to WHITE subfamily proteins; gene used for strain identification by multilocus sequence typing
C1_12530C_A		orf19.3763|C1_12530C_B|C1_12530C|orf19.11247|IPF23505.1|IPF20096.1|Contig4-2804_0018|orf6.3956|CA2174|CAWG_00189|CaO19.3763|CaO19.11247|IPF20096	ORF|Uncharacterized	Ca22chr1A_C_albicans_SC5314	Ortholog of C. dubliniensis CD36 : Cd36_11710, C. auris B8441 : B9J08_003469, Candida tenuis NRRL Y-1498 : CANTEDRAFT_112512 and Debaryomyces hansenii CBS767 : DEHA2E16808g
C2_09870W_A		CAWG_06059|orf19.1364|C2_09870W_B|C2_09870W|orf19.8944|IPF25957.1|IPF16939.2|Contig4-1729_0001|orf6.5296|CA3133|YBR147w|CaO19.1364|CaO19.8944|IPF16939	ORF|Uncharacterized	Ca22chr2A_C_albicans_SC5314	Ortholog of S. pombe Stm1 G-protein coupled receptor; PQ-loop domains; constitutive expression independent of MTL or white-opaque status; Hap43-repressed
C4_05890W_A		CAWG_03233|orf19.1276|C4_05890W_B|C4_05890W|orf19.8863|IPF26090.1|IPF12292.2|orf6.2899|YOR054|CA6187|CaO19.1276|CaO19.8863|IPF12292	ORF|Uncharacterized	Ca22chr4A_C_albicans_SC5314	Protein with a selenoprotein domain and a thioredoxin-like fold domain; similar to S. cerevisiae Vhs3p, which is a putative phosphopantothenoylcysteine decarboxylase
C5_00580W_A		CAWG_04452|orf19.931|C5_00580W_B|C5_00580W|orf19.8546|IPF26321.1|IPF6533.2|Contig4-2777_0005|Contig4-2777_0008|orf6.8180|CA5389|CaO19.8546|LPF6|CaO19.931|IFA13	ORF|Uncharacterized	Ca22chr5A_C_albicans_SC5314	Ortholog of Candida albicans WO-1 : CAWG_04452
C5_03610W_A	HEX1	CAWG_04734|orf19.6673|C5_03610W_B|C5_03610W|IPF2308.1|Contig4-2760_0001|orf6.6782|CA4276|CaO19.6673	ORF|Verified	Ca22chr5A_C_albicans_SC5314	Beta-N-acetylhexosaminidase/chitobiase, highly glycosylated enzyme that is secreted to the periplasm and culture medium; required for full virulence; may have role in carbon or nitrogen scavenging; possibly an essential gene (UAU1 method)
C7_01510W_A		CAWG_05502|orf19.6578|C7_01510W_B|C7_01510W|orf19.13931|IPF20585.1|IPF1634.1|Contig4-3066_0002|orf6.7566|CA4886|CaJ7.0166|CaO19.6578|CaO19.13931|CaO19_6578|CaJ7_0166|IPF1634	ORF|Uncharacterized	Ca22chr7A_C_albicans_SC5314	Predicted membrane transporter; vesicular neurotransmitter (VNT) family, major facilitator superfamily (MFS); repressed in core caspofungin response; induced in oralpharyngeal candidasis; Spider biofilm induced
C2_07810W_A		CAWG_05876|orf19.2200|C2_07810W_B|C2_07810W|orf19.9746|IPF25130.1|IPF5500.2|Contig4-3058_0024|orf6.4341|CA2436|CaO19.2200|CaO19.9746|IPF5500	ORF|Uncharacterized	Ca22chr2A_C_albicans_SC5314	Protein of unknown function; rat catheter biofilm repressed
C6_04490W_A	LIP4	CAWG_04932|orf19.2133|C6_04490W_B|C6_04490W|orf19.9680|IPF19830.2|IPF15657.2|Contig4-2687_0005|orf6.288|orf6.5367|CA3182|CaO19.2133	ORF|Verified	Ca22chr6A_C_albicans_SC5314	Secreted lipase, member of a differentially expressed lipase gene family with possible roles in nutrition and/or in creating an acidic microenvironment; expressed more strongly during mucosal infections than during systemic infections
C3_05470W_A	TEA1	CAWG_02860|orf19.6985|C3_05470W_B|C3_05470W|IPF20023.1|Contig4-2884_0008|orf6.7731|CA5031|CaO19.6985|IPF20023	ORF|Verified	Ca22chr3A_C_albicans_SC5314	Putative transcription factor with zinc cluster DNA-binding motif; has similarity to S. cerevisiae Tea1p; Hap43p-repressed gene
CR_09140C_A		CAWG_02187|orf19.7310|CR_09140C_B|CR_09140C|orf6.8391|IPF5981|IPF5981.1|Contig4-2983_0010|CA5547|CaO19.7310	ORF|Uncharacterized	Ca22chrRA_C_albicans_SC5314	Protein with a role in directing meiotic recombination events to homologous chromatids; induced by ciclopirox olamine; positively regulated by Sfu1; Hog1, fluconazole-repressed; Hap43-induced; Spider biofilm induced
C7_01710W_A		CAWG_05522|orf19.6553|C7_01710W_B|C7_01710W|orf19.13906|IPF20605.1|IPF12083.2|Contig4-2437_0010|Contig4-2620_0015|orf6.5261|CA3105|CaJ7.0194|CaJ7_0194|CaO19_6553|CaO19.13906|CaO19.6553|IPF12083	ORF|Verified	Ca22chr7A_C_albicans_SC5314	Membrane-localized protein of unknown function; possibly secreted; fluconazole-induced
C1_03680W_A	ENG1	CAWG_01022|orf19.3066|C1_03680W_B|C1_03680W|orf19.10584|IPF9751.2|IPF28933.1|Contig4-2792_0015|Contig4-2792_0016|Contig4-2952_0001|orf6.7803|YNR67|ACF3|DSE4|CaO19.3066|CA5091	ORF|Verified	Ca22chr1A_C_albicans_SC5314	Endo-1,3-beta-glucanase; ortholog of S. cerevisiae Dse4 needed for cell separation; caspofungin, fluconazole repressed; repressed by alpha pheromone in SpiderM medium; flow model biofilm induced; rat catheter biofilm repressed
C2_05030C_A	RHO3	CAWG_04255|orf19.3534|C2_05030C_B|C2_05030C|orf19.11018|IPF6422.1|IPF4472.1|Contig4-2990_0019|orf6.4280|orf6.606|CA2393	ORF|Verified	Ca22chr2A_C_albicans_SC5314	Putative Rho family GTPase; possible substrate of protein farnesyltransferase and geranylgeranyltransferase type I; greater transcription in hyphal form than yeast form; plasma membrane-localized
C1_00550W_A	CIS2	CAWG_01318|orf19.6053|C1_00550W_B|C1_00550W|orf19.13474|IPF21037.1|IPF1431.1|Contig4-3053_0023|orf6.7597|CA4913|CaO19.6053|ECM38|CaO19.13474	ORF|Uncharacterized	Ca22chr1A_C_albicans_SC5314	Putative role in regulation of biogenesis of the cell wall; upregulated in biofilm; Gcn4p-regulated
CR_08430W_A		CAWG_02130|orf19.6411|CR_08430W_B|CR_08430W|orf19.13769|IPF20702.1|IPF1320.1|Contig4-3073_0022|orf6.7843|YLR386W|CA5119|VAC14|CaO19.13769|CaO19.6411|IPF1320	ORF|Verified	Ca22chrRA_C_albicans_SC5314	Protein similar to S. cerevisiae Vac14p; a protein involved in regulated synthesis of PtdIns(3,5)P(2); transposon mutation affects filamentous growth
C3_06070C_A	PBS2	CAWG_02916|orf19.7388|C3_06070C_B|C3_06070C|IPF3329.1|Contig4-3036_0020|orf6.8548|CA5686|CaO19.7388|IPF3329	ORF|Verified	Ca22chr3A_C_albicans_SC5314	MAPK kinase (MAPKK); role in osmotic and oxidative stress responses, oxidative stress adaptation; required for stress regulation of Hog1p localization and activity; functional homolog of S. cerevisiae Pbs2p
C5_04120C_A		CAWG_04785|orf19.3894|C5_04120C_B|C5_04120C|orf19.11375|IPF23270.1|IPF15861.1|Contig4-2459_0001|orf6.2345|CA1052|IOX1|CaO19.3894|IPF15861	ORF|Verified	Ca22chr5A_C_albicans_SC5314	Putative inositol oxygenase; mutation confers hypersensitivity to toxic ergosterol analog; Spider biofilm induced
C3_03030C_A	ECM14	CAWG_02623|orf19.299|C3_03030C_B|C3_03030C|orf19.7931|IPF27014.1|IPF3838.2|Contig4-3050_0009|orf6.4294|CA2407|CaO19.299|CaO19.7931	ORF|Uncharacterized	Ca22chr3A_C_albicans_SC5314	Has domain(s) with predicted metallocarboxypeptidase activity, zinc ion binding activity and role in proteolysis
C4_04850C_A	CSR1	CAWG_03331|orf19.3794|C4_04850C_B|C4_04850C|orf19.11274|SUR1|ZAP1|IPF23443.1|IPF6909.2|Contig4-2569_0008|orf6.3067|CA1524|CaO19.3794|CaO19.11274	ORF|Verified	Ca22chr4A_C_albicans_SC5314	Transcription factor; role in zinc homeostasis and regulation of Spider biofilm matrix; mutation affects filamentous growth; can suppress S. cerevisiae rok1 mutant inviability; Spider biofilm induced; mutants for abnormal Spider biofilms
C2_02920W_A		CAWG_04059|orf19.5813|C2_02920W_B|C2_02920W|orf19.13235|IPF9302.3|IPF27912.1|Contig4-2152_0007|orf6.4046|orf6.6647|CA4164|CaO19.5813|IPF9302|IPF9302.2	ORF|Uncharacterized	Ca22chr2A_C_albicans_SC5314	Putative adhesin-like protein; upregulated during growth in the mouse cecum; flow model, rat catheter and Spider biofilm induced
C3_07500W_A	VAN1	orf19.6738|C3_07500W_B|C3_07500W|orf19.14030|IPF20361.1|IPF3512.2|Contig4-3034_0022|orf6.8893|CA5956|CaO19.14030|CaO19.6738|IPF3512.1	ORF|Verified	Ca22chr3A_C_albicans_SC5314	Member of Mnn9 family of mannosyltransferases; ortholog of S. cerevisiae Van1p; fungal-specific (no human or murine homolog)
C3_03080W_A		CAWG_02628|orf19.305|C3_03080W_B|C3_03080W|orf19.7937|IPF27019.1|IPF1472.2|Contig4-2823_0007|orf6.4443|CA2510|CaO19.7937|CaO19.305|IPF1472	ORF|Uncharacterized	Ca22chr3A_C_albicans_SC5314	Protein of unknown function; upregulated in a cyr1 null mutant
C3_04790W_A		CAWG_02792|orf19.5942|C3_04790W_B|C3_04790W|orf19.13363|IPF21203.1|IPF96.1|Contig4-3022_0008|orf6.9095|CA6111|CaO19.5942|CaO19.13363|IPF96	ORF|Uncharacterized	Ca22chr3A_C_albicans_SC5314	Zinc finger protein orthologous to S. cerevisiae Itt1; repressed by adherence to polystyrene; Spider biofilm induced
C2_01400C_A	ESC4	CAWG_03913|orf19.1445|C2_01400C_B|C2_01400C|orf19.9020|IPF25740.1|IPF7874.2|Contig4-3018_0027|Contig4-3018_0028|orf6.7128|CA4554|CaO19.9020|CaO19.1445|IPF7874	ORF|Verified	Ca22chr2A_C_albicans_SC5314	Protein similar to S. cerevisiae Esc4; a protein that represses transposition; transposon mutation affects filamentation; rat catheter biofilm repressed
C1_09140C_A	SSU81	CAWG_00515|orf19.4772|C1_09140C_B|C1_09140C|orf19.12235|IPF19613.2|IPF19612.1|Contig4-1937_0004|orf6.3983|orf6.920|SHO1|CA2188|CaO19.4772	ORF|Verified	Ca22chr1A_C_albicans_SC5314	Predicted adaptor protein involved in activation of MAP kinase-dependent signaling pathways; links response to oxidative stress to morphogenesis and cell wall biosynthesis; caspofungin repressed
C1_13640W_A	CUP2	CAWG_00088|orf19.5001|C1_13640W_B|C1_13640W|orf19.12468|IPF22242.1|IPF1804.1|Contig4-3061_0022|Contig4-3061_0024|orf6.8008|CA5262|CaO19.5001|HAA1|CaO19.12468|IPF1804	ORF|Verified	Ca22chr1A_C_albicans_SC5314	Putative copper-binding transcription factor; required for normal resistance to copper; activates transcription of metallothionein genes; Hap43-repressed; Spider biofilm induced
C5_02400W_A		CAWG_04623|orf19.4248|C5_02400W_B|C5_02400W|orf19.11723|IPF6878.1|IPF17590.2|Contig4-1624_0001|Contig4-2928_0007|orf6.3976|orf6.6597|CA4129|CaO19.4248|IPF6878	ORF|Uncharacterized	Ca22chr5A_C_albicans_SC5314	Ortholog of S. cerevisiae YLR118C (alias Apt1); acyl-protein thioesterase responsible for depalmitoylation of Gpa1 in S. cerevisiae; regulated by Gcn4; repressed in response to amino acid starvation (3AT); rat catheter biofilm repressed
C1_07580C_A	PRY1	CAWG_00661|orf19.2787|C1_07580C_B|C1_07580C|orf19.10303|IPF20091.1|IPF20053.1|Contig4-2384_0008|orf6.3604|orf6.975|CA1909|CaO19.2787|IPF20091	ORF|Verified	Ca22chr1A_C_albicans_SC5314	Pry family pathogenesis-related protein; extracellular; opaque specific transcript; repressed by alpha pheromone in SpiderM medium; possibly essential, disruptants not obtained by UAU1 method; Spider biofilm induced
C3_01470W_A	ARF3	CAWG_02478|orf19.1702|C3_01470W_B|C3_01470W|orf19.9269|IPF25666.1|IPF13664.2|Contig4-2869_0006|orf6.3043|CA1504|CaO19.1702|CaO19.9269	ORF|Uncharacterized	Ca22chr3A_C_albicans_SC5314	Similar to but not orthologous to S. cerevisae Arf3; transcript filament induced; Tup1 regulated; rat catheter biofilm repressed (see Locus History Note for Assembly 19 correction)
C4_00680W_A		orf19.4174|C4_00680W_B|C4_00680W|orf19.11650|IPF23089.1|IPF6181.2|Contig4-2228_0008|orf6.6068|CA3724|CaO19.4174|CaO19.11650|IPF6181|CAWG_03733	ORF|Uncharacterized	Ca22chr4A_C_albicans_SC5314	Ortholog(s) have nicotinamide riboside transmembrane transporter activity, nucleobase transmembrane transporter activity, nucleoside transmembrane transporter activity
C5_03650C_A		CAWG_04738|orf19.6678|C5_03650C_B|C5_03650C|IPF2313.1|Contig4-2628_0003|orf6.6787|CA4280|AES4|CaO19.6678|IFJ5	ORF|Uncharacterized	Ca22chr5A_C_albicans_SC5314	Protein of unknown function; Hap43-repressed gene
C2_02010C_A	CHT4	CAWG_03969|orf19.1515|C2_02010C_B|C2_02010C|orf19.9090|IPF25787.1|IPF8245.2|Contig4-1806_0001|orf6.3398|orf6.3966|CA1753|CaO19.1515|IPF8245	ORF|Uncharacterized	Ca22chr2A_C_albicans_SC5314	Chitinase; similar to S. cerevisiae sporulation-specific Cts2p; functionally complements A. gossypii cts2 mutant sporulation defect; homozygous null mutation causes no obvious defects; transcription decreases upon yeast-to-hyphal switch
C5_02570W_A	MNN13	CAWG_04639|orf19.4270|C5_02570W_B|C5_02570W|orf19.11746|IPF22942.1|IPF9529.2|orf6.3487|CA1820|CaO19.11746|CaO19.4270|IPF9529	ORF|Uncharacterized	Ca22chr5A_C_albicans_SC5314	Predicted alpha-1,3-mannosyltransferase activity with a role in protein glycosylation; regulated by Sef1p-, Sfu1p-, and Hap43p
C6_02890C_A	HPD1	CAWG_05084|orf19.5565|C6_02890C_B|C6_02890C|orf19.13011|IPF19317.2|IPF5389.2|Contig4-3002_0004|orf6.3246|orf6.377|CA1650|CaO19.5565|IPF5389	ORF|Verified	Ca22chr6A_C_albicans_SC5314	3-hydroxypropionate dehydrogenase; involved in degradation of toxic propionyl-CoA; rat catheter and Spider biofilm induced
C2_04730W_A		CAWG_04229|orf19.194|C2_04730W_B|C2_04730W|orf19.7824|IPF19562.1|IPF19563.2|Contig4-2639_0010|orf6.1143|orf6.197|CA0334|CaO19.194|IPF19562	ORF|Uncharacterized	Ca22chr2A_C_albicans_SC5314	Ortholog of C. dubliniensis CD36 : Cd36_19300, C. parapsilosis CDC317 : CPAR2_209720, C. auris B8441 : B9J08_003188 and Candida tenuis NRRL Y-1498 : CANTEDRAFT_114035
C2_03320W_A	CHK1	CAWG_04099|orf19.896|C2_03320W_B|C2_03320W|orf19.8515|orf6.7978|HK1|IPF26451.1|IPF3668.2|Contig4-3099_0013|Contig4-3099_0015|orf6.7281|CA4676|CaO19.8515|CaO19.896	ORF|Verified	Ca22chr2A_C_albicans_SC5314	Histidine kinase; 2-component signaling, cell wall synthesis; hyphal growth defect; avirulent in mouse, not rat vaginal infection; phagocytosis rate increased; Spider biofilm induced; required for RPMI biofilm; Bcr1-induced in a/a biofilm
C4_01120C_A		orf19.4678|C4_01120C_B|C4_01120C|orf19.12147|IPF22612.1|IPF19980.1|Contig4-2949_0004|orf6.5458|CA3245|CaO19.4678|IPF19980|CAWG_03670	ORF|Uncharacterized	Ca22chr4A_C_albicans_SC5314	Predicted triglyceride lipase; Spider biofilm induced
CR_06040W_A		CAWG_01919|orf19.3854|CR_06040W_B|CR_06040W|orf19.11335|IPF11548.1|IPF17644.2|Contig4-3046_0003|orf6.290|orf6.5244|CA3094|SAT4|CaO19.3854|IPF11548	ORF|Uncharacterized	Ca22chrRA_C_albicans_SC5314	Ortholog of S. cerevisiae Sat4; amphotericin B induced; clade-associated gene expression; Spider biofilm induced
C4_03520C_A	RBT1	CAWG_03456|orf19.1327|C4_03520C_B|C4_03520C|orf19.8907|orf19.10892|ECE99|IPF19252.2|IPF15385.2|IPF23893.1|IPF16136.1|Contig4-2768_0006|orf6.4889|orf6.489|orf6.2929|CA2830|orf19.3384|CaO19.1327|RBT99	ORF|Verified	Ca22chr4A_C_albicans_SC5314	Cell wall protein with similarity to Hwp1; required for virulence; predicted glycosylation; fluconazole, Tup1 repressed; farnesol, alpha factor, serum, hyphal and alkaline induced; Rfg1, Rim101-regulated
CR_01590C_A	TRP2	CAWG_01509|orf19.2546|CR_01590C_B|CR_01590C|orf19.10080|IPF13684.2|IPF19073.2|Contig4-2742_0007|orf6.1008|orf6.2355|CA1059|CaO19.2546	ORF|Uncharacterized	Ca22chrRA_C_albicans_SC5314	Putative anthranilate synthase with a predicted role in tryptophan biosynthesis; regulated by Gcn2p and Gcn4p
C6_00100C_A	HET1	CAWG_05347|orf19.6327|C6_00100C_B|C6_00100C|IPF5726.1|Contig4-2795_0008|orf6.5520|CA3293|CaO19.6327|IPF5726	ORF|Verified	Ca22chr6A_C_albicans_SC5314	Putative sphingolipid transfer protein; involved in localization of glucosylceramide which is important for virulence; Spider biofilm repressed
C1_10810W_A		CAWG_00352|orf19.2336|C1_10810W_B|C1_10810W|orf19.9872|IPF25004.1|IPF8682.1|Contig4-3011_0016|orf6.5572|CA3335|CaO19.9872|CaO19.2336|IPF8682	ORF|Uncharacterized	Ca22chr1A_C_albicans_SC5314	Pry family pathogenesis-related protein; predicted to be extracellular
C1_11020W_A		CAWG_00332|orf19.2312|C1_11020W_B|C1_11020W|orf19.9848|IPF24972.1|IPF15397.2|FRE3|FRE11|FRE42|Contig4-2919_0013|orf6.5538|CA3303|CFL11|CaO19.9848|CaO19.2312	ORF|Uncharacterized	Ca22chr1A_C_albicans_SC5314	Protein similar to ferric reductase Fre10p; possibly an essential gene, disruptants not obtained by UAU1 method
C2_03540W_A	RAD32	orf19.866|C2_03540W_B|C2_03540W|orf19.8485|IPF14521.2|IPF15212.1|Contig4-2942_0014|orf6.2590|orf6.3548|CA1861|RAD30|CaO19.866|CAWG_04120	ORF|Verified	Ca22chr2A_C_albicans_SC5314	DNA polymerase eta with role in DNA repair; required for transition to hyphal growth; down-regulation associated with azole resistance; Hap43p-repressed gene
C1_08990C_A	KEX2	CAWG_00530|orf19.4755|C1_08990C_B|C1_08990C|orf19.12219|IPF22355.1|IPF13063.2|Contig4-2455_0002|orf6.4600|CA2633|CaO19.12219|CaO19.4755	ORF|Verified	Ca22chr1A_C_albicans_SC5314	Subtilisin-like protease (proprotein convertase); processes aspartyl proteinase Sap2; required for hyphal growth and wild-type virulence in mice; required for maturation of candidalysin Ece1p
C4_01290W_A		CAWG_03655|orf19.4658|C4_01290W_B|C4_01290W|orf19.12128|IPF11006|IPF22549.1|IPF11006.2|Contig4-2819_0003|orf6.4709|CA2706|CaO19.12128|HYZ99|CaO19.4658	ORF|Uncharacterized	Ca22chr4A_C_albicans_SC5314	RING finger and CHY zinc finger domain-containing protein; mutant are viable
CR_01500W_A	PIN4	CAWG_01500|orf19.2534|CR_01500W_B|CR_01500W|orf19.10069|IPF24728.1|IPF16624.2|Contig4-2933_0003|orf6.2385|orf6.364|CA1071|CaO19.2534|IPF16624	ORF|Verified	Ca22chrRA_C_albicans_SC5314	Protein with similarity to S. cerevisiae Pin4p; transposon mutation affects filamentous growth
C5_05400W_A	APM1	CAWG_04906|orf19.4036|C5_05400W_B|C5_05400W|orf19.11519|IPF23258.1|IPF8795.1|Contig4-3094_0006|orf6.7449|CA4801|CaO19.11519|CaO19.4036	ORF|Verified	Ca22chr5A_C_albicans_SC5314	Ortholog of S. cerevisiae/S. pombe Apm1; a clathrin-associated protein complex (AP-1) subunit; phosphorylated protein; Tn mutation affects filamentous growth; Spider biofilm repressed
C5_02670W_A	BUR2	CAWG_04650|orf19.4284|C5_02670W_B|C5_02670W|orf19.11760|IPF2971|IPF22971.1|IPF2971.2|Contig4-3019_0001|orf6.5202|CA3063|SPX63|CaO19.4284|CaO19.11760	ORF|Uncharacterized	Ca22chr5A_C_albicans_SC5314	Protein with similarity to S. cerevisiae Bur2p, contains a cyclin domain; not required for wild-type hyphal growth, adherence to buccal epithelial cells, or virulence in mouse systemic infection
CR_10140W_A		CAWG_02275|orf19.7590|CR_10140W_B|CR_10140W|IPF690.2|Contig4-3108_0008|Contig4-3108_0010|Contig4-3108_0011|CA5990|CA5991|IPF690.3f|orf19.7591|IPF690.5f|orf6.8938	ORF|Verified	Ca22chrRA_C_albicans_SC5314	Putative NADH-ubiquinone oxidoreductase; identified in detergent-resistant membrane fraction (possible lipid raft component); predicted N-terminal acetylation; repressed by nitric oxide
C1_12170C_A		CAWG_00225|orf19.5247|C1_12170C_B|C1_12170C|orf19.12712|IPF21951.1|IPF2023.2|Contig4-3067_0012|Contig4-3067_0013|orf6.7695|CA5000|CaO19.5247|CaO19.12712|IPF2023	ORF|Uncharacterized	Ca22chr1A_C_albicans_SC5314	Has domain(s) with predicted protein tyrosine phosphatase activity
C2_04140W_A	CHS5	CAWG_04171|orf19.807|C2_04140W_B|C2_04140W|orf19.8426|IPF19407.2|IPF5058.1|Contig4-2544_0010|orf6.173|orf6.2544|CA1176|CaO19.807|CA4208|CHS5.5eoc|IPF18240.1	ORF|Uncharacterized	Ca22chr2A_C_albicans_SC5314	Putative chitin biosynthesis protein; fungal-specific; repressed upon yeast-to-hypha switch; rat catheter biofilm repressed
C1_09160W_A	AOX1	CAWG_00513|orf19.4774|C1_09160W_B|C1_09160W|orf6.3985|AOX1a|IPF22441.1|IPF9418.2|Contig4-2351_0001|CA2190|CaO19.4774|CaO19.12237	ORF|Verified	Ca22chr1A_C_albicans_SC5314	Alternative oxidase; low abundance; constitutively expressed; one of two isoforms (Aox1p and Aox2p); involved in a cyanide-resistant respiratory pathway present in plants, protists, and some fungi, absent in S. cerevisiae; Hap43p-repressed
C3_04110C_A	MBP1	CAWG_02726|orf19.5855|C3_04110C_B|C3_04110C|orf19.13277|IPF21163.1|IPF10688.2|Contig4-2525_0008|orf6.5047|CA2953|CaO19.5855|CaO19.13277	ORF|Verified	Ca22chr3A_C_albicans_SC5314	Putative component of the MBF transcription complex involved in G1/S cell-cycle progression; non-periodic mRNA expression; predicted, conserved MBF binding sites upstream of G1/S-regulated genes
C3_02240C_A	GPA2	CAWG_02550|orf19.1621|C3_02240C_B|C3_02240C|orf19.9189|IPF25624.1|IPF4239.2|Contig4-2798_0009|orf6.6451|CA4012|CAG99|CaO19.9189|CaO19.1621	ORF|Verified	Ca22chr3A_C_albicans_SC5314	G-protein alpha subunit; regulates filamentous growth, copper resistance; involved in cAMP-mediated glucose signaling; reports differ on role in cAMP-PKA pathway, MAP kinase cascade; Gpr1 C terminus binds Gpa2; regulates HWP1 and ECE1
C1_06160W_A		CAWG_00791|orf19.2429|C1_06160W_B|C1_06160W|orf19.9965|IPF24841.1|IPF19572.1|IPF19573.1|Contig4-2898_0011|orf6.333|orf6.1392|CA0053|orf19.380|CaO19.9965|LPF18|CaO19.2429	ORF|Uncharacterized	Ca22chr1A_C_albicans_SC5314	Protein of unknown function; induced by alpha pheromone in SpiderM medium
C2_03290W_A		orf19.899|C2_03290W_B|C2_03290W|orf19.8518|IPF26445.1|IPF3661.2|Contig4-3099_0019|orf6.7278|CA4673|CaO19.899|CaO19.8518|IPF3661|CAWG_04096	ORF|Uncharacterized	Ca22chr2A_C_albicans_SC5314	Ortholog of C. dubliniensis CD36 : Cd36_18040, C. parapsilosis CDC317 : CPAR2_211790, C. auris B8441 : B9J08_004373 and Candida tenuis NRRL Y-1498 : CANTEDRAFT_109928
C7_04230W_A	NRG1	CAWG_05752|orf19.7150|C7_04230W_B|C7_04230W|IPF1932.1|Contig4-3083_0019|orf6.8050|CA5289|CaJ7.0489|CaO19_7150|CaJ7_0489|CaO19.7150	ORF|Verified	Ca22chr7A_C_albicans_SC5314	Transcription factor/repressor; regulates chlamydospore formation/hyphal gene induction/virulence and rescue/stress response genes; effects both Tup1 dependent and independent regulation; flow model biofilm induced; Spider biofilm repressed
C2_08870C_A	PIR1	CAWG_05970|orf19.220|C2_08870C_B|C2_08870C|orf19.7851|orf6.474|PIR2|IPF15363.2|IPF19968.1|orf6.5153|CA3030|CaO19.220|IPF19968	ORF|Verified	Ca22chr2A_C_albicans_SC5314	1,3-beta-glucan-linked cell wall protein; N-mannosylated, O-glycosylated by Pmt1; cell wall defect in het mutant; Hog1/fluconazole/hypoxia induced; iron/Efg1/Plc1/temp regulated; flow model biofilm induced; hyphal, Spider biofilm repressed
C1_02230W_A	2019-09-07	CAWG_01160|orf19.3680|C1_02230W_B|C1_02230W|orf19.11164|IPF23586.1|IPF9210.2|Contig4-2775_0002|orf6.875|CA6210|SHS1|CaO19.11164|CaO19.3680	ORF|Verified	Ca22chr1A_C_albicans_SC5314	Septin, required for wild-type invasive growth in vitro but not required for virulence in a mouse model of systemic infection; localizes to hyphal septum or bud neck; Asn-rich; aberrant gel mobility; phosphorylated in vitro by Gin4p
C1_08570C_A	PCL2	CAWG_00569|orf19.403|C1_08570C_B|C1_08570C|orf19.8033|IPF26921.1|IPF8834.3|Contig4-3031_0001|orf6.2813|orf6.6261|CA1351|CaO19.403|IPF8834.2	ORF|Uncharacterized	Ca22chr1A_C_albicans_SC5314	Cyclin homolog; reduced expression observed upon depletion of Cln3; farnesol regulated; periodic mRNA expression, peak at cell-cycle G1/S phase; Hap43-induced; rat catheter biofilm repressed
C5_05390C_A	PGA4	CAWG_04905|orf19.4035|C5_05390C_B|C5_05390C|orf19.11518|IPF23247.1|IPF8796.1|Contig4-3094_0009|orf6.7448|CA4800|GAS1|CaO19.4035|CaO19.11518|IPF8796	ORF|Verified	Ca22chr5A_C_albicans_SC5314	GPI-anchored cell surface protein; beta-1,3-glucanosyltransferase with similarity to the A. fumigatus GEL family; transcript induced in RHE model of oral candidiasis; fluconazol-induced
C1_13080W_A	OP4	CAWG_00140|orf19.4934|C1_13080W_B|C1_13080W|orf19.12400|IPF17845.2|IPF15453.1|Contig4-2962_0020|orf6.5914|orf6.6056|OPS4|CA3713|CaO19.4934	ORF|Verified	Ca22chr1A_C_albicans_SC5314	Ala- Leu- and Ser-rich protein; secreted; N-terminal hydrophobic region; possible glycosylation; opaque-specific transcript; repressed by alpha pheromone in opaque MTLa homozygotes; fluconazole-induced; Spider biofilm induced
C3_03500W_A	SKN2	CAWG_02646|orf19.348|C3_03500W_B|C3_03500W|orf19.7981|IPF26976.1|IPF1505.2|Contig4-3090_0037|orf6.7232|CA4641|CaO19.348|CaO19.7981|IPF1505	ORF|Uncharacterized	Ca22chr3A_C_albicans_SC5314	Protein with a potential role in beta-1,6 glucan biosynthesis; similarity to Kre6 and Skn1; possibly essential, disruptants not obtained by UAU1 method; Hap43-induced; flow model biofilm induced; rat catheter biofilm repressed
C3_05700W_A	CHS4	CAWG_02880|orf19.7349|C3_05700W_B|C3_05700W|SKT5|CSD4|CAL2|IPF7112.1|Contig4-2885_0008|Contig4-2885_0010|orf6.8509|CA5649|CaO19.7349	ORF|Verified	Ca22chr3A_C_albicans_SC5314	Activator of Chs3p chitin synthase; required for wild-type wall chitin content, but not for hyphal growth; mutant resistant to Calcofluor white; prenylation and 2 transmembrane segments predicted; functional homolog of S. cerevisiae Chs4p
C3_00960W_A		CAWG_02433|orf19.2500|C3_00960W_B|C3_00960W|orf19.10036|IPF24848.1|IPF4017.2|Contig4-2453_0012|orf6.6181|CA3816|CaO19.10036|CaO19.2500|IPF4017	ORF|Uncharacterized	Ca22chr3A_C_albicans_SC5314	Has domain(s) with predicted transferase activity and role in biosynthetic process
C1_04380W_A	SIT4	orf19.5200|C1_04380W_B|C1_04380W|orf19.12667|IPF22025.1|IPF7586.1|Contig4-2882_0013|orf6.3416|CA1767|CaO19.5200|CaO19.12667|CAWG_00956	ORF|Verified	Ca22chr1A_C_albicans_SC5314	Serine/threonine protein phosphatase catalytic subunit; has a role in cell wall maintenance, hyphal growth, and virulence in a mouse systemic infection model
C1_02720W_A		CAWG_01111|orf19.2961|C1_02720W_B|C1_02720W|orf19.10478|IPF24305.1|IPF4432.2|Contig4-2873_0007|orf6.6655|CA4172|CaO19.2961|CaO19.10478|IPF4432	ORF|Verified	Ca22chr1A_C_albicans_SC5314	Putative transcription factor with zinc finger DNA-binding motif
C6_03840C_A	SNQ2	CAWG_04989|orf19.5759|C6_03840C_B|C6_03840C|orf19.13182|IPF21486.1|IPF13913.2|Contig4-3087_0024|orf6.6199|CA3828|CaO19.5759|CaO19.13182	ORF|Verified	Ca22chr6A_C_albicans_SC5314	Protein similar to S. cerevisiae Snq2p transporter; member of PDR subfamily of ABC family; transposon mutation affects filamentation; benomyl-induced transcription; detected at yeast-form cell plasma membrane by mass spec
C7_02800W_A	NIK1	CAWG_05614|orf19.5181|C7_02800W_B|C7_02800W|orf19.12648|COS1|COS-1|IPF22104.1|IPF19235.2|orf6.547|orf6.6955|CA0108|CaJ7.0320|HIK1|CA4415|HIK1.3eoc|IPF11890.1|HIK1.5eoc|IPF19235.1	ORF|Verified	Ca22chr7A_C_albicans_SC5314	Histidine kinase involved in a two-component signaling pathway that regulates cell wall biosynthesis; required for wild-type virulence in mouse systemic infection but not for wild-type growth or drug sensitivity/resistance; 9 HAMP domains
C2_05840W_A		CAWG_04330|orf19.5207|C2_05840W_B|C2_05840W|orf19.12674|orf19.12675|IPF22014.1|IPF22015.1|IPF18608.1|Contig4-3052_0031|orf6.3450|orf6.3451|CA1793|CA1794|orf19.5208|IPF18608.5f	ORF|Uncharacterized	Ca22chr2A_C_albicans_SC5314	Predicted diphthamide biosynthesis protein; Spider biofilm induced
C4_04090C_A		CAWG_03398|orf19.5300|C4_04090C_B|C4_04090C|orf19.12759|IPF18102.2|IPF8537.2|Contig4-2961_0019|Contig4-2961_0020|Contig4-2961_0021|orf6.3934|orf6.8288|CA2157|CNE1|CaO19.5300|IPF8537	ORF|Uncharacterized	Ca22chr4A_C_albicans_SC5314	Calnexin; integral membrane ER chaperone involved in folding and quality control of glycoproteins; caspofungin induced
C4_00110C_A	FRP1	orf19.5634|C4_00110C_B|C4_00110C|orf19.13079|orf6.4503|FRE5|IPF21526.1|IPF12102.2|Contig4-2202_0003|Contig4-2202_0004|CA2556|CaO19.13079|CaO19.5634|CAWG_03773	ORF|Verified	Ca22chr4A_C_albicans_SC5314	Ferric reductase; alkaline-induced by Rim101; iron-chelation-induced by CCAAT-binding factor; fluconazole-repressed; ciclopirox-, hypoxia-, Hap43-induced; colony morphology-related regulation by Ssn6; Spider and flow model biofilm induced
C4_05030C_A	SSK2	CAWG_03313|orf19.3775|C4_05030C_B|C4_05030C|orf19.11257|IPF13431.2|IPF28626.1|IPF19716.1|Contig4-2648_0009|orf6.2292|orf6.2594|CA6281|CA1205|orf19.3776|SSK2.5f	ORF|Verified	Ca22chr4A_C_albicans_SC5314	MAP kinase kinase kinase (MAPKKK); regulates Hog1 activation and signaling; repressed by ciclopirox olamine
C4_01090C_A		CAWG_03672|orf19.4680|C4_01090C_B|C4_01090C|orf19.12149|IPF22604.1|IPF7489.2|Contig4-2949_0008|orf6.5456|CA3243|DGK1|CaO19.12149|CaO19.4680|IPF7489	ORF|Verified	Ca22chr4A_C_albicans_SC5314	Possile protease; mutation confers hypersensitivity to toxic ergosterol analog
C1_11430W_A		CAWG_00293|orf19.660|C1_11430W_B|C1_11430W|orf19.8276|IPF26622.1|IPF4002.2|Contig4-2788_0013|orf6.6553|CA4095|CaO19.660|CaO19.8276|IPF4002	ORF|Uncharacterized	Ca22chr1A_C_albicans_SC5314	Protein of unknown function; mRNA binds She3
C2_08920W_A		CAWG_05975|orf19.215|C2_08920W_B|C2_08920W|orf19.7847|IPF27103.1|IPF13202.1|Contig4-2967_0007|orf6.5158|CA3033|CaO19.215|AVO2|CaO19.7847|IPF13202	ORF|Uncharacterized	Ca22chr2A_C_albicans_SC5314	Component of a complex containing the Tor2p kinase; possible a role in regulation of cell growth; Spider biofilm induced
C2_00050C_A		orf19.1920|C2_00050C_B|C2_00050C|orf19.9476|IPF25405.1|IPF17625.2|orf6.1959|CA0811|CIS301|CaO19.1920|CaO19.9476|IPF17625	ORF|Uncharacterized	Ca22chr2A_C_albicans_SC5314	Ortholog of C. dubliniensis CD36 : Cd36_15040
C7_03680W_A		CAWG_05699|orf19.6703|C7_03680W_B|C7_03680W|orf19.13995|IPF6648.2|IPF20477.1|IPF2590.2|Contig4-2958_0007|Contig4-3068_0003|Contig4-3068_0004|Contig4-3088_0040|orf6.6812|CA2451|CA4303|CaJ7.0422|orf19.5509|CaJ7_0422|CaO19_6703|CaO19.6703|LPF43|CaO19.13995|IFB1	ORF|Uncharacterized	Ca22chr7A_C_albicans_SC5314	Ortholog of C. dubliniensis CD36 : Cd36_73260 and Candida albicans WO-1 : CAWG_05699
C1_12410C_A	PKH2	CAWG_00200|orf19.5224|C1_12410C_B|C1_12410C|orf19.12690|IPF17210.3|IPF10418.1|Contig4-2423_0002|orf6.320|orf6.3685|CA1971|CaO19.5224|PKH1	ORF|Verified	Ca22chr1A_C_albicans_SC5314	Putative serine/threonine protein kinase; predicted role in sphingolipid-mediated signaling pathway that controls endocytosis; mRNA binds She3 and is localized to hyphal tips
C4_03440C_A	DOT4	CAWG_03464|orf19.3370|C4_03440C_B|C4_03440C|orf19.10878|orf6.2580|IPF17685.3|IPF15624.1|Contig4-1346_0001|Contig4-1346_0002|Contig4-2147_0001|Contig4-2147_0003|orf6.2581|orf6.2890|CA1406|CaO19.3370|UBP10	ORF|Verified	Ca22chr4A_C_albicans_SC5314	Protein similar to ubiquitin C-terminal hydrolase; localizes to cell surface of hyphal cells, but not yeast-form cells; repressed upon high-level peroxide; Hap43p-induced; rat catheter biofilm induced
C1_11190W_A	ARL3	CAWG_00316|orf19.2297|C1_11190W_B|C1_11190W|orf19.9833|IPF8822.3|IPF14275.1|Contig4-2749_0002|orf6.1374|orf6.5553|CA0447|CaO19.2297|IPF14275	ORF|Uncharacterized	Ca22chr1A_C_albicans_SC5314	Putative Ras superfamily GTPase; induced by nitric oxide independent of Yhb1p
CR_02460W_A		orf19.3720|CR_02460W_B|CR_02460W|orf19.11204|IPF23525.1|IPF18822.1|Contig4-2685_0003|orf6.2193|CA0961|CaO19.3720|CaO19.11204|IPF18822|CAWG_01587	ORF|Uncharacterized	Ca22chrRA_C_albicans_SC5314	Ortholog(s) have role in positive regulation of endo-1,4-beta-xylanase activity and SCF ubiquitin ligase complex, cytoplasm localization
C2_03490C_A		CAWG_04116|orf19.872|C2_03490C_B|C2_03490C|orf19.8491|IPF26423.1|IPF3952.1|Contig4-2937_0012|orf6.7305|CA4693|CaO19.872|SFP1|CaO19.8491|IPF3952	ORF|Uncharacterized	Ca22chr2A_C_albicans_SC5314	Ortholog of C. dubliniensis CD36 : Cd36_18230, C. auris B8441 : B9J08_004272, Debaryomyces hansenii CBS767 : DEHA2E20636g, Pichia stipitis Pignal : PICST_66811 and Candida tropicalis MYA-3404 : CTRG_01196
C4_02230C_A		orf19.4567|C4_02230C_B|C4_02230C|orf19.12036|IPF22616.1|IPF1043.2|Contig4-3104_0008|orf6.3099|CA1543|CaO19.4567|HQD2|CaO19.12036|IPF1043|CAWG_03571	ORF|Verified	Ca22chr4A_C_albicans_SC5314	Catechol 1,2-dioxygenase (1,2-CTD), involved in degradation of aromatic compounds; Spider biofilm induced
C5_02430W_A	ZCF22	CAWG_04625|orf19.4251|C5_02430W_B|C5_02430W|orf19.11726|IPF22947.1|IPF6874.2|Contig4-2928_0011|orf6.3973|orf6.6594|CA2184|CaO19.4251|IPF6874.3f|IPF6874.3	ORF|Uncharacterized	Ca22chr5A_C_albicans_SC5314	Predicted Zn(II)2Cys6 transcription factor
C3_02640C_A	ZCF1	CAWG_02587|orf19.255|C3_02640C_B|C3_02640C|orf19.7887|IPF26971.1|IPF16368.2|Contig4-2723_0002|Contig4-2723_0003|Contig4-2723_0004|orf6.692|CA0153|IPF16368.5f	ORF|Verified	Ca22chr3A_C_albicans_SC5314	Zn(II)2Cys6 transcription factor; transcript regulated during hypha formation; 5'-UTR intron; mutants show decreased colonization of mouse kidneys; flow model biofilm induced; Spider biofilm induced
C4_04880W_A	FGR10	CAWG_03328|orf19.3791|C4_04880W_B|C4_04880W|orf19.11270|IPF18742.2|IPF6916.1|Contig4-2732_0021|orf6.2561|orf6.3064|CA1522|CaO19.3791|IPF6916	ORF|Verified	Ca22chr4A_C_albicans_SC5314	Putative asparaginase; lacks ortholog in S. cerevisiae; transposon mutation affects filamentous growth; Spider biofilm induced
C4_06890W_A	ARR3	CAWG_03140|orf19.3122|C4_06890W_B|C4_06890W|orf19.10634|IPF24180.1|IPF12422.2|Contig4-2435_0003|orf6.6923|CA4391|CaO19.10634|CaO19.3122	ORF|Uncharacterized	Ca22chr4A_C_albicans_SC5314	Ortholog of S. cerevisiae Arr3; arsenite transporter of the plasma membrane required for resistance to arsenic compounds; benomyl-induced; Gcn4-regulated; Hap43-repressed; mutant is viable; Spider biofilm induced
CR_04570C_A	CDC10	CAWG_01792|orf19.548|CR_04570C_B|CR_04570C|orf19.8183|IPF26797.1|IPF4277.2|Contig4-2070_0004|orf6.6760|CA4259|CaO19.8183|CaO19.548	ORF|Verified	Ca22chrRA_C_albicans_SC5314	Septin, required for wild-type cell, hyphal, or chlamydospore morphology; role in virulence and kidney tissue invasion in mouse infection; forms ring at sites of cell division and filaments in mature chlamydospore; Spider biofilm repressed
C3_02120W_A		CAWG_02539|orf19.1634|C3_02120W_B|C3_02120W|orf19.9202|IPF25639.1|IPF4258.2|Contig4-2997_0015|orf6.6438|CA4002|IPF4258	ORF|Uncharacterized	Ca22chr3A_C_albicans_SC5314	Has domain(s) with predicted fatty-acyl-CoA binding activity
C1_01270W_A	CTA9	CAWG_01249|orf19.3315|C1_01270W_B|C1_01270W|orf19.10825|IPF23940.1|IPF5750.2|Contig4-2978_0011|orf6.7210|CA4623|CaO19.10825|CaO19.3315	ORF|Verified	Ca22chr1A_C_albicans_SC5314	Protein required for normal filamentous growth; induced during the mating process; mRNA binds She3; activates transcription in 1-hybrid assay in S. cerevisiae
CR_04730W_A		CAWG_01806|orf19.6318|CR_04730W_B|CR_04730W|orf19.13695|IPF20835.1|IPF6280.2|Contig4-3056_0003|orf6.5511|CA3285|CaO19.6318|CaO19.13695|IPF6280	ORF|Uncharacterized	Ca22chrRA_C_albicans_SC5314	Has domain(s) with predicted membrane localization
C1_04630C_A		CAWG_00932|orf19.783|C1_04630C_B|C1_04630C|orf19.8405|IPF26542.1|IPF10810.3|orf6.4113|CA2277|CaO19.8405|NEO1|CaO19.783|DRS21.5eoc|DRS21|IPF10810.2	ORF|Uncharacterized	Ca22chr1A_C_albicans_SC5314	Ortholog(s) have role in endocytosis, phospholipid translocation, retrograde vesicle-mediated transport, Golgi to endoplasmic reticulum, vacuole organization
CR_03820C_A	ULP2	CAWG_01718|orf19.4353|CR_03820C_B|CR_03820C|orf19.11831|IPF19593.1|IPF19592.1|Contig4-2720_0003|orf6.2809|orf6.576|CA0120|CaO19.4353|ULP1|IPF19592|IPF19593	ORF|Verified	Ca22chrRA_C_albicans_SC5314	SUMO deconjugation enzyme; removes the small ubiquitin-like modifier (SUMO) from proteins; Spider biofilm induced
CR_09330C_A		CAWG_02203|orf19.7328|CR_09330C_B|CR_09330C|orf6.8409|IPF1980.1|Contig4-3033_0011|CA5564|CaO19.7328|CAP100|IPF1980	ORF|Uncharacterized	Ca22chrRA_C_albicans_SC5314	Protein with a Staphylococcal nuclease domain; transcript regulated by Mig1 and Tup1; flow model and Spider biofilm repressed
C1_06610C_A	HAK1	CAWG_00751|orf19.6249|C1_06610C_B|C1_06610C|orf19.13627|IPF20886.1|IPF9136.3|Contig4-2748_0001|Contig4-2748_0010|orf6.1565|orf6.2201|CA0966|IPF9136|IPF9136.5eoc|IPF9136.2	ORF|Uncharacterized	Ca22chr1A_C_albicans_SC5314	Putative potassium transporter; similar to Schwanniomyces occidentalis Hak1p; amphotericin B induced; induced upon phagocytosis by macrophage; Hap43-repressed; rat catheter biofilm repressed
C3_01810C_A	MNT1	CAWG_02512|orf19.1665|C3_01810C_B|C3_01810C|orf19.9234|KTR1|IPF25633.1|IPF6315.2|Contig4-3069_0008|Contig4-3069_0009|orf6.5740|KRE2|CA3469|CaO19.9234|CaO19.1665	ORF|Verified	Ca22chr3A_C_albicans_SC5314	Alpha-1,2-mannosyl transferase; predicted type II Golgi membrane protein; adds 2nd mannose during cell-wall mannoprotein biosynthesis; required for wild-type virulence and adherence to epithelial cells; Hap43-induced
C4_00580W_A		orf19.4185|C4_00580W_B|C4_00580W|orf19.11662|IPF23105.1|IPF19936.1|Contig4-2846_0011|orf6.3642|CA1935|CaO19.11662|CaO19.4185|IPF19936|CAWG_03723	ORF|Uncharacterized	Ca22chr4A_C_albicans_SC5314	Ortholog(s) have phosphatase activity, phosphoprotein phosphatase activity, thiosulfate sulfurtransferase activity and role in dephosphorylation
CR_05130C_A		CAWG_01845|orf19.641|CR_05130C_B|CR_05130C|orf19.8255|IPF26669.1|IPF14630.2|Contig4-2852_0017|orf6.3528|CA1850|CaO19.8255|ERJ5|CaO19.641|IPF14630	ORF|Uncharacterized	Ca22chrRA_C_albicans_SC5314	Ortholog(s) have role in protein folding and endoplasmic reticulum localization
CR_09180W_A	CDG1	CAWG_02191|orf19.7314|CR_09180W_B|CR_09180W|IPF5972.1|Contig4-2983_0023|orf6.8395|CA5551|CaO19.7314|IPF5972	ORF|Verified	Ca22chrRA_C_albicans_SC5314	Putative cysteine dioxygenases; role in conversion of cysteine to sulfite; transcript regulated upon white-opaque switch; rat catheter, Spider and flow model biofilm induced
C2_07250C_A		CAWG_05821|orf19.2282|C2_07250C_B|C2_07250C|orf19.9822|IPF10074.1|IPF18758.2|Contig4-3049_0013|orf6.2250|CA1112|HQD1|CaO19.2282|IPF18758|CA0995|IPF10074|IPF18758.5eoc|IPF18758.1	ORF|Uncharacterized	Ca22chr2A_C_albicans_SC5314	Ortholog(s) have cytoplasm localization
C7_00340C_A		CAWG_05391|orf19.7086|C7_00340C_B|C7_00340C|IPF527.1|Contig4-3106_0034|orf6.8467|CA5612|CaJ7.0045|KAP114|CaO19.7086|CaJ7_0045|CaO19_7086	ORF|Uncharacterized	Ca22chr7A_C_albicans_SC5314	Ortholog(s) have nuclear import signal receptor activity, role in protein import into nucleus and cytoplasm, nucleus localization
CR_09200C_A	UGA33	CAWG_02193|orf19.7317|CR_09200C_B|CR_09200C|IPF5969.2|Contig4-2511_0002|Contig4-2983_0026|orf6.8398|orf6.8399|CA5553|CA5554|orf19.7318|IPF1960.3f	ORF|Verified	Ca22chrRA_C_albicans_SC5314	Zinc-finger transcription factor; similar to S. cerevisiae Uga3 which regulates gamma-aminobutyrate metabolism gene expression; required for yeast cell adherence to silicone substrate; rat catheter biofilm induced
C2_06220C_A	MEC3	CAWG_04365|orf19.5485|C2_06220C_B|C2_06220C|orf19.12940|IPF21670.1|IPF10984.1|Contig4-2604_0005|orf6.4179|CA2321|CaO19.12940|CaO19.5485	ORF|Uncharacterized	Ca22chr2A_C_albicans_SC5314	Putative DNA damage and meiotic pachytene checkpoint protein; increased transcription is observed upon benomyl treatment
C1_04480C_A	TUS1	CAWG_00946|orf19.6842|C1_04480C_B|C1_04480C|orf19.14132|IPF20294.1|IPF3533.2|Contig4-3051_0008|Contig4-3051_0009|orf6.6991|CA4444|CaO19.6842|IPF3533	ORF|Uncharacterized	Ca22chr1A_C_albicans_SC5314	Putative guanine nucleotide exchange factor; induced by Mnl1 under weak acid stress; Spider biofilm induced
C4_02500C_A	ADR1	CAWG_03545|orf19.2752|C4_02500C_B|C4_02500C|orf19.10266|IPF24651.1|IPF10196.2|Contig4-2786_0008|orf6.3584|CA1891|CaO19.2752|CaO19.10266|IPF10196	ORF|Verified	Ca22chr4A_C_albicans_SC5314	C2H2 transcription factor; ortholog of S. cerevisiae Adr1 but mutant phenotype suggests a different set of target genes; transposon mutation affects filamentous growth; Spider biofilm induced
C2_08980C_A	PGA55	CAWG_05981|orf19.207|C2_08980C_B|C2_08980C|orf19.7838|IPF15911.3|IPF13437.3|Contig4-2967_0022|orf6.5166|orf6.5940|CA3039|CaO19.207	ORF|Uncharacterized	Ca22chr2A_C_albicans_SC5314	GPI-anchored adhesin-like protein; filament induced; regulated by Nrg1, Tup1; regulated upon hyphal formation; mRNA binds to She3 and is localized to yeast-form buds and hyphal tips; induced during chlamydospore formation
C1_05960W_A	PGA45	CAWG_00811|orf19.2451|C1_05960W_B|C1_05960W|orf19.9987|IPF19428.2|IPF14109.2|Contig4-1947_0002|orf6.1247|orf6.143|CA0380|CaO19.2451|IPF14109	ORF|Verified	Ca22chr1A_C_albicans_SC5314	Putative GPI-anchored cell wall protein; repressed in core caspofungin response; Hog1-induced; regulated by Ssn6; Mob2-dependent hyphal regulation; flow model biofilm induced
C4_02960W_A		CAWG_03502|orf19.2697|C4_02960W_B|C4_02960W|orf19.10212|IPF24635.1|IPF19781.1|Contig4-2782_0001|Contig4-2809_0001|orf6.5485|CA3263|UBR2|CaO19.10212|CaO19.2697|UBR12	ORF|Uncharacterized	Ca22chr4A_C_albicans_SC5314	Ortholog(s) have ubiquitin protein ligase activity, ubiquitin-protein transferase activity
C2_00120C_A	EMC9	CAWG_03792|orf19.1907|C2_00120C_B|C2_00120C|orf19.9463|IPF14468|IPF25401.1|IPF14468.2|Contig4-2832_0014|Contig4-2832_0015|orf6.1266|orf6.797|CA0388|CaO19.1907	ORF|Uncharacterized	Ca22chr2A_C_albicans_SC5314	Ortholog of S. cerevisiae Nnf2; possible role in chromosome segregation; mutants are viable, induced during the mating process
CR_09090C_A		CAWG_02183|orf19.7305|CR_09090C_B|CR_09090C|IPF5988.1|Contig4-2983_0002|orf6.8386|CA5543|CaO19.7305|IPF5988	ORF|Uncharacterized	Ca22chrRA_C_albicans_SC5314	Ortholog of C. dubliniensis CD36 : Cd36_34510, Candida tropicalis NEW ASSEMBLY : CTRG1_05938, Candida tropicalis MYA-3404 : CTRG_05938 and Candida albicans WO-1 : CAWG_02183
CR_02800C_A		CAWG_01618|orf19.2838|CR_02800C_B|CR_02800C|orf19.10356|IPF24480.1|IPF9096.1|Contig4-2770_0012|orf6.4499|CA2553|CaO19.2838|CaO19.10356|IPF9096	ORF|Verified	Ca22chrRA_C_albicans_SC5314	Protein of unknown function; mutation confers hypersensitivity to amphotericin B; flow model biofilm induced
C6_01870C_A		CAWG_05181|orf19.3395|C6_01870C_B|C6_01870C|orf19.10898|IPF9483.2|IPF9481.3|Contig4-2516_0002|orf6.4336|CA2435|CaO19.3395|IPF9483	ORF|Uncharacterized	Ca22chr6A_C_albicans_SC5314	Predicted MFS membrane transporter, member of the drug:proton antiporter (12 spanner) (DHA1) family; induced by nitric oxide, oxidative stress, alpha pheromone; fungal-specific; Hap43-repressed; Spider biofilm induced
C3_07260C_A	ECM29	CAWG_03034|orf19.6773|C3_07260C_B|C3_07260C|orf19.14064|orf19.14065|IPF20301.1|IPF2810.2|Contig4-3030_0004|orf6.8859|orf6.8858|CA5931|CA5930|orf19.6772|ECM29.3f|ECM29.exon2	ORF|Verified	Ca22chr3A_C_albicans_SC5314	Putative scaffold protein; assists in association of the proteasome core particle with the regulatory particle; ortholog of S. cerevisiae Ecm29; transposon mutation affects filamentous growth; flow model biofilm repressed
CR_09700W_A		CAWG_02235|orf19.6592|CR_09700W_B|CR_09700W|IPF8192.1|Contig4-2811_0010|orf6.6204|CA3833|CaO19.6592|IPF8192	ORF|Uncharacterized	Ca22chrRA_C_albicans_SC5314	Predicted membrane transporter, member of the aromatic acid:proton symporter (AAHS) family, major facilitator superfamily (MFS)
CR_02620C_A		CAWG_01602|orf19.2821|CR_02620C_B|CR_02620C|orf19.10339|IPF24508.1|IPF10896.2|Contig4-2405_0008|orf6.1529|orf6.2209|CA0540|CaO19.2821|CaO19.10339|IPF10896	ORF|Uncharacterized	Ca22chrRA_C_albicans_SC5314	Protein of unknown function; Hap43-repressed gene; repressed by nitric oxide
C5_04280C_A	GLN3	CAWG_04801|orf19.3912|C5_04280C_B|C5_04280C|orf19.11393|IPF10021.2|IPF28549.1|Contig4-2730_0003|orf6.5136|CA3017|CaO19.3912|CaO19.11393|IPF10021	ORF|Verified	Ca22chr5A_C_albicans_SC5314	GATA transcription factor, involved in regulation of nitrogen starvation-induced filamentous growth; regulates transcription of Mep2 ammonium permease; regulated by Gcn2 and Gcn4; mRNA binds She3; Spider biofilm induced
CR_02930W_A		orf19.2850|CR_02930W_B|CR_02930W|orf19.10369|IPF17450.3|IPF10699.3|Contig4-2389_0003|orf6.1274|orf6.3280|orf6.4944|CA0392|CaO19.2850|IPF17450|CA1671|IPF11391|IPF11391.2	ORF|Uncharacterized	Ca22chrRA_C_albicans_SC5314	Protein of unknown function; induced by nitric oxide independent of Yhb1p
C5_04410C_A		CAWG_04813|orf19.3928|C5_04410C_B|C5_04410C|orf19.11410|IPF23263.1|IPF10936.2|Contig4-2817_0008|orf6.4048|CA2230|CaO19.3928|CaO19.11410|IPF10936	ORF|Uncharacterized	Ca22chr5A_C_albicans_SC5314	Putative transcription factor with zinc finger DNA-binding motif
C6_03490C_A	SAP1	CAWG_05021|orf19.5714|C6_03490C_B|C6_03490C|orf19.13137|PRA10|CAP|PEP1|PEP10|OP1A|IPF21467.1|IPF8101.2|Contig4-2608_0006|orf6.4644|CA2660|CaO19.5714|CaO19.13137	ORF|Verified	Ca22chr6A_C_albicans_SC5314	Secreted aspartyl proteinase; acts in utilization of protein as nitrogen source; assessment of virulence role complicated by URA3 effects; regulated by growth phase, alpha-pheromone; produced by opaque cells
CR_05620C_A	MTG2	CAWG_01883|orf19.6653|CR_05620C_B|CR_05620C|orf19.13974|IPF20507.1|IPF5002.2|Contig4-3035_0017|orf6.6550|CA4093|CaO19.6653|CaO19.13974|IPF5002	ORF|Uncharacterized	Ca22chrRA_C_albicans_SC5314	Putative Obg family GTPase member; peripheral protein of the mitochondrial inner membrane; associates with the large ribosomal subunit; required for mitochondrial translation; rat catheter biofilm repressed
C1_08620W_A	CTR2	orf19.4720|C1_08620W_B|C1_08620W|orf19.12183|IPF22485.1|IPF15729.2|Contig4-2780_0006|orf6.3182|CA1600|orf19.72|CaO19.12183|CaO19.4720	ORF|Uncharacterized	Ca22chr1A_C_albicans_SC5314	Putative low-affinity copper transporter of the vacuolar membrane; induced by nitric oxide; clade-associated gene expression; rat catheter and flow model biofilm induced
C1_08800W_A		CAWG_00546|orf19.4738|C1_08800W_B|C1_08800W|orf19.12200|IPF22411.1|IPF10645.2|Contig4-2892_0001|orf6.3650|CA1944|CaO19.4738|CaO19.12200|IPF10645	ORF|Uncharacterized	Ca22chr1A_C_albicans_SC5314	Ortholog(s) have integral component of endoplasmic reticulum membrane localization
C4_00610W_A		CAWG_03726|orf19.4182|C4_00610W_B|C4_00610W|orf19.11658|IPF23096.1|IPF11898.2|Contig4-2567_0004|orf6.6076|CA3732|CaO19.11658|CaO19.4182|IPF11898	ORF|Alternatively spliced|Uncharacterized	Ca22chr4A_C_albicans_SC5314	Has domain(s) with predicted oxidoreductase activity and role in metabolic process
CR_06420W_A	PPZ1	CAWG_01946|orf19.726|CR_06420W_B|CR_06420W|orf19.8345|IPF26577.1|IPF13615.1|Contig4-2831_0012|orf6.6017|CA3683|CaO19.8345|CaO19.726	ORF|Verified	Ca22chrRA_C_albicans_SC5314	Protein phosphatase Z; fungal-specific type 1 family serine/threonine protein phosphatase involved in cation homeostasis and cell wall integrity
CR_02190C_A	SEF1	CAWG_01565|orf19.3753|CR_02190C_B|CR_02190C|orf19.11237|IPF23521.1|IPF7790.2|Contig4-2761_0009|Contig4-2761_0013|orf6.4213|CA2346|CaO19.11237|CaO19.3753	ORF|Verified	Ca22chrRA_C_albicans_SC5314	Zn2-Cys6 transcription factor; regulates iron uptake; negatively regulated by Sfu1p, positively regulated by Tbf1; promotes virulence in mice; mutants display decreased colonization of mouse kidneys; Spider biofilm induced
C2_04540C_A	GDT1	CAWG_04210|orf19.4496|C2_04540C_B|C2_04540C|orf19.11972|IPF4782.2|IPF19475.2|Contig4-2993_0010|orf6.31|orf6.4188|CA2327|CaO19.4496|IPF4782	ORF|Verified	Ca22chr2A_C_albicans_SC5314	Golgi Ca2+/H+ exchanger, plays a compensatory role for the calcium pump Pmr1p in regulation of calcium homeostasis
CR_00300W_A	CDA2	CAWG_01391|orf19.7503|CR_00300W_B|CR_00300W|IPF408.1|Contig4-3107_0044|orf6.8755|CA5847|CaO19.7503	ORF|Uncharacterized	Ca22chrRA_C_albicans_SC5314	Putative chitin deacetylase; transcription is positively regulated by Tbf1p
C7_01950W_A		CAWG_05546|orf19.6526|C7_01950W_B|C7_01950W|orf19.13879|IPF20625.1|IPF13609.2|Contig4-2478_0002|Contig4-3089_0053|orf6.7634|CA4952|CaJ7.0222|CaO19.6526|RBD2|CaO19.13879|CaJ7_0222|CaO19_6526|IPF13609	ORF|Uncharacterized	Ca22chr7A_C_albicans_SC5314	Ortholog(s) have nuclear periphery localization
C5_05190W_A	PCL5	CAWG_04885|orf19.4012|C5_05190W_B|C5_05190W|orf19.11495|IPF23278.1|IPF3351.1|Contig4-3094_0041|orf6.7425|CA4779|CaO19.4012|CaO19.11495|IPF3351	ORF|Verified	Ca22chr5A_C_albicans_SC5314	Putative cyclin for Pho85 kinase; Gcn4-induced; suppresses toxicity of C. albicans Gcn4 overproduction in S. cerevisiae via increased Pho85-dependent phosphorylation and degradation of Gcn4; rat catheter and Spider biofilm induced
C3_01940C_A		CAWG_02522|orf19.1654|C3_01940C_B|C3_01940C|orf19.9223|IPF25652.1|IPF20085.1|Contig4-2710_0007|orf6.3139|CaO19.1654|CaO19.9223	ORF|Uncharacterized	Ca22chr3A_C_albicans_SC5314	Predicted membrane protein; induced by prostaglandins
C4_02940W_A	ABP1	CAWG_03504|orf19.2699|C4_02940W_B|C4_02940W|orf19.10214|IPF24596.1|IPF5041.1|Contig4-2809_0004|orf6.5487|CA3265|CaO19.10214|CaO19.2699	ORF|Verified	Ca22chr4A_C_albicans_SC5314	Ortholog of S. cerevisiae Abp1; actin-binding protein of the cortical actin cytoskeleton; caspofungin induced; protein only detected in stationary phase yeast-form cultures; Spider biofilm repressed
C4_06340W_A	AGO1	CAWG_03193|orf19.2903|C4_06340W_B|C4_06340W|orf19.10421|orf19.10422|IPF24422.1|IPF16014.2|IPF18298.3|Contig4-2946_0009|orf6.6119|orf6.6118|CA3766|CA3765|orf19.2904|IPF18298.3f	ORF|Verified	Ca22chr4A_C_albicans_SC5314	Putative Argonaute protein involved in RNA silencing; hyphal-induced expression; regulated by Cyr1, Ras1, Efg1, Nrg1, Tup1; rat catheter biofilm repressed
CR_10790W_A	MAL2	CAWG_02336|orf19.7668|CR_10790W_B|CR_10790W|IPF4942.1|Contig4-3003_0013|orf6.9016|CA6052|CaO19.7668|IPF4942	ORF|Verified	Ca22chrRA_C_albicans_SC5314	Alpha-glucosidase; hydrolyzes sucrose for sucrose utilization; transcript regulated by Suc1, induced by maltose, repressed by glucose; Tn mutation affects filamentous growth; upregulated in RHE model; rat catheter and Spider biofilm induced
C2_10540W_A		CAWG_06116|orf19.5326|C2_10540W_B|C2_10540W|orf19.12786|IPF796.2|IPF798.1|orf6.8315|CA5491|CaO19.5326|MIG2|CaO19.12786|IPF798	ORF|Verified	Ca22chr2A_C_albicans_SC5314	Putative transcription factor with zinc finger DNA-binding motif; possible ortholog of S. cerevisiae Mig2p
C4_05050C_A	PPG1	CAWG_03310|orf19.3774|C4_05050C_B|C4_05050C|orf19.11256|IPF18739.1|IPF15402.2|Contig4-2542_0004|Contig4-2542_0005|orf6.2291|orf6.2595|CA1207|CaO19.3774	ORF|Verified	Ca22chr4A_C_albicans_SC5314	Protein phosphatase of the Type 2A-related family (serine/threonine-specific) involved in control of filamentous growth and virulence
C3_05550C_A		CAWG_02865|orf19.6990|C3_05550C_B|C3_05550C|IPF4530.1|Contig4-2640_0003|orf6.7736|CA5036|CaO19.6990|CPR52|CYP52|CYP4	ORF|Uncharacterized	Ca22chr3A_C_albicans_SC5314	Putative peptidyl-prolyl cis-trans isomerase; predicted endoplasmic reticulum (ER) localization
C1_13440C_A	OFI1	CAWG_00107|orf19.4972|C1_13440C_B|C1_13440C|orf19.12437|IPF7964.2|IPF15920.1|Contig4-2387_0006|orf6.1556|orf6.1893|orf6.3141|CA0556|CaO19.4972|IPF15920	ORF|Verified	Ca22chr1A_C_albicans_SC5314	Putative transcription factor with zinc finger DNA-binding motif, involved in regulation of white-opaque switching and filamentous growth
C1_12510W_A	RAX2	orf19.3765|C1_12510W_B|C1_12510W|orf19.11249|IPF23515.1|IPF15377.2|Contig4-2657_0017|orf6.3954|CA2172|CaO19.3765|CaO19.11249|IPF15377	ORF|Verified	Ca22chr1A_C_albicans_SC5314	Plasma membrane protein involved in establishment of bud sites and linear direction of hyphal growth; filament induced, repressed by Rim101, Tup1; Hap43-induced; Spider biofilm induced
C3_02510C_A	SAP8	CAWG_02575|orf19.242|C3_02510C_B|C3_02510C|orf19.7872|IPF27022.1|IPF10508.1|Contig4-2868_0016|orf6.2688|CA1266|CaO19.7872|CaO19.242	ORF|Verified	Ca22chr3A_C_albicans_SC5314	Secreted aspartyl protease; regulated by growth phase, temperature, white-opaque switch; highly expressed in opaque cells and upon deep epidermal invasion; greater expression in vaginal than oral infection; prominent role in biofilms
C1_02990C_A	XOG1	CAWG_01085|orf19.2990|C1_02990C_B|C1_02990C|orf19.10507|EXG|EXG1|IPF24307.1|IPF14073.2|Contig4-2184_0004|orf6.1982|CA0822|CaO19.2990	ORF|Verified	Ca22chr1A_C_albicans_SC5314	Exo-1,3-beta-glucanase; 5 glycosyl hydrolase family member; affects sensitivity to chitin and glucan synthesis inhibitors; not required for yeast-to-hypha transition or for virulence in mice; Hap43-induced; Spider biofilm induced
C2_03140C_A		CAWG_04081|orf19.5782|C2_03140C_B|C2_03140C|orf19.13204|IPF21375.1|IPF11965.2|Contig4-2695_0007|orf6.4854|CA2807|CaO19.5782|CaO19.13204|IPF11965	ORF|Uncharacterized	Ca22chr2A_C_albicans_SC5314	Ortholog(s) have phospholipase activity, role in cardiolipin metabolic process, phosphatidylethanolamine metabolic process, phospholipid metabolic process and mitochondrial matrix localization
C1_14120C_A	RBE1	CAWG_00042|orf19.7218|C1_14120C_B|C1_14120C|PRY2|IPF872.1|Contig4-2519_0004|orf6.8118|CA5344|CaO19.7218	ORF|Verified	Ca22chr1A_C_albicans_SC5314	Pry family cell wall protein; Rim101, Efg1, Ssn6, alkaline repressed; O-glycosylation; no GPI anchor predicted; ketoconazol induced; regulated by Sef1, Sfu1, Hap4; flow model biofilm induced; rat catheter and Spider biofilm repressed
C1_01010W_A		CAWG_01272|orf19.3290|C1_01010W_B|C1_01010W|orf19.10800|IPF23959.1|IPF12601.1|Contig4-2295_0003|orf6.1780|CA0695|CaO19.3290|CaO19.10800|IPF12601	ORF|Verified	Ca22chr1A_C_albicans_SC5314	Plasma membrane-localized protein; repressed by nitric oxide; Hap43p-repressed gene
C2_09570C_A		CAWG_06030|orf19.1397|C2_09570C_B|C2_09570C|orf19.8975|IPF25962.1|IPF7681.2|Contig4-2842_0012|orf6.5350|CA3171|CaO19.1397|CaO19.8975|IPF7681	ORF|Uncharacterized	Ca22chr2A_C_albicans_SC5314	Has domain(s) with predicted heme binding activity
CR_02330C_A	KAR4	CAWG_01575|orf19.3736|CR_02330C_B|CR_02330C|orf19.11221|IPF23534.1|IPF4719.2|Contig4-3070_0014|orf6.1096|orf6.5466|CA0307|CaO19.3736|IPF4719	ORF|Uncharacterized	Ca22chrRA_C_albicans_SC5314	Transcription factor; required for gene regulation in response to pheromones; ortholog of S. cerevisiae Kar4; role in karyogamy; opaque-specific, a-specific; induced by alpha factor
C1_09080C_A	PGA6	CAWG_00521|orf19.4765|C1_09080C_B|C1_09080C|orf19.12229|orf6.4590|IPF10919.2|IPF17733.2|Contig4-2442_0006|CA2625|CCW12|CaO19.4765|IPF10919	ORF|Uncharacterized	Ca22chr1A_C_albicans_SC5314	GPI-anchored cell wall adhesin-like protein; induced by high iron; upregulated upon Als2 depletion; mRNA binds She3 and is localized to hyphal tips; Spider biofilm repressed
C6_04600W_A	DAC1	CAWG_04921|orf19.2157|C6_04600W_B|C6_04600W|orf19.9704|NAG2|IPF20073.1|IPF20045.2|Contig4-2021_0002|orf6.2471|orf6.684|CA1131|CaO19.2157	ORF|Verified	Ca22chr6A_C_albicans_SC5314	N-acetylglucosamine-6-phosphate (GlcNAcP) deacetylase; N-acetylglucosamine utilization; required for wild-type hyphal growth and virulence in mouse systemic infection; gene and protein are GlcNAc-induced; Spider biofilm induced
C1_14170W_A		CAWG_00037|orf19.7224|C1_14170W_B|C1_14170W|IPF861.1|Contig4-3043_0014|orf6.8124|CA5349|CaO19.7224|IPF861	ORF|Uncharacterized	Ca22chr1A_C_albicans_SC5314	Ortholog(s) have ubiquitin-protein transferase activity and role in histone catabolic process, histone ubiquitination
C5_00710W_A	IFF8	CAWG_04465|orf19.570|C5_00710W_B|C5_00710W|orf19.8201|Contig4-2860_0006|IPF26693.1|IPF11578.2|orf6.4720|CA2713|CaO19.8201|CaO19.570	ORF|Verified	Ca22chr5A_C_albicans_SC5314	Putative GPI-anchored adhesin-like protein; decreased transcription is observed in an azole-resistant strain that overexpresses MDR1
C5_02840C_A	HSL1	CAWG_04667|orf19.4308|C5_02840C_B|C5_02840C|orf19.11784|IPF23021.1|IPF2926.2|Contig4-2902_0009|orf6.4613|CA2643|CaO19.4308|CaO19.11784	ORF|Verified	Ca22chr5A_C_albicans_SC5314	Probable protein kinase involved in determination of morphology during the cell cycle of both yeast-form and hyphal cells via regulation of Swe1p and Cdc28p; required for full virulence and kidney colonization in mouse systemic infection
C1_05620C_A	STE3	CAWG_00843|orf19.2492|C1_05620C_B|C1_05620C|orf19.10028|IPF24844.1|IPF9230.2|Contig4-2966_0005|orf6.6173|CA3810|CaO19.10028|CaO19.2492|IPF9230	ORF|Uncharacterized	Ca22chr1A_C_albicans_SC5314	Protein similar to S. cerevisiae Ste3p, the receptor for a-factor mating pheromone; alpha mating-type-specific transcription
C1_00680W_A	ASM3	CAWG_01305|orf19.6037|C1_00680W_B|C1_00680W|orf19.13458|orf6.7581|IPF21027.1|IPF1459.1|Contig4-2972_0011|CA4900|IFP2|CaO19.13458|CaO19.6037	ORF|Uncharacterized	Ca22chr1A_C_albicans_SC5314	Putative secreted acid sphingomyelin phosphodiesterase; possible Kex2 substrate; transcript increased in an azole-resistant strain that overexpresses MDR1; flow model biofilm induced; F-12/CO2 early biofilm induced
C6_03060W_A	PGA60	CAWG_05063|orf19.5588|C6_03060W_B|C6_03060W|orf19.13035|IPF20061.1|IPF20103.1|Contig4-2698_0010|orf6.1759|orf6.4430|CA2502|CaO19.5588|IPF20103	ORF|Uncharacterized	Ca22chr6A_C_albicans_SC5314	Putative GPI-anchored adhesin-like protein; hyphal-induced expression
C5_04130C_A	CHT2	CAWG_04786|orf19.3895|C5_04130C_B|C5_04130C|orf19.11376|orf6.2344|IPF19719.2|IPF15860.2|Contig4-2459_0002|CA1051|CaO19.3895	ORF|Verified	Ca22chr5A_C_albicans_SC5314	GPI-linked chitinase; required for normal filamentous growth; repressed in core caspofungin response; fluconazole, Cyr1, Efg1, pH-regulated; mRNA binds She3 and is localized to yeast-form buds and hyphal tips; Spider biofilm repressed
CR_04490C_A		CAWG_01784|orf19.540|CR_04490C_B|CR_04490C|orf19.8173|IPF26799.1|IPF4291.2|orf6.6752|CA4251|PPT2|CaO19.540|CaO19.8173|IPF4291	ORF|Uncharacterized	Ca22chrRA_C_albicans_SC5314	Has domain(s) with predicted palmitoyl-(protein) hydrolase activity and role in cellular protein modification process
C1_11200W_A		CAWG_00315|orf19.2296|C1_11200W_B|C1_11200W|orf19.8300|orf19.9831|IPF25023.1|IPF14282.3|IPF7715.3|IPF29744.1|Contig4-2776_0014|orf6.1793|orf6.3697|orf6.1373|CA0446|CA0706|orf19.682|CaO19.2296|IPF14282.5eoc|IPF14282|IPF14282.2	ORF|Uncharacterized	Ca22chr1A_C_albicans_SC5314	Predicted mucin-like protein; ketoconazole-induced; fluconazole-repressed; induced in cyr1 mutant; colony morphology-related gene regulation by Ssn6; flow model biofilm induced; Spider biofilm induced
CR_05540C_A		CAWG_01877|orf19.5848|CR_05540C_B|CR_05540C|orf19.13270|IPF21360.1|IPF3779.1|Contig4-2975_0013|orf6.4950|CA2879|CaO19.5848|CaO19.13270|IPF3779	ORF|Uncharacterized	Ca22chrRA_C_albicans_SC5314	RING-type zinc finger protein; upregulated during oral infection; mutants have reduced ability to damage oral epithelial cells; Spider and flow model biofilm induced
C6_03690W_A	ALS5	orf19.5736|C6_03690W_B|C6_03690W|orf19.13158|ALA1|ALS99|IPF21493.1|IPF19771.1|Contig4-2957_0018|Contig4-3044_0001|orf6.4915|CA2852|CaO19.5736	ORF|Verified	Ca22chr6A_C_albicans_SC5314	ALS family adhesin; highly variable; expression in S. cerevisiae causes adhesion to human epithelium, endothelium or ECM, endothelial invasiveness by endocytosis and, at high abundance, ECM-induced aggregation; can form amyloid fibrils
C4_02240C_A		CAWG_03570|orf19.4566|C4_02240C_B|C4_02240C|orf19.12035|orf6.3098|IPF22632.1|IPF1044.1|Contig4-3104_0007|CA1542|CaO19.4566|CaO19.12035|ROT11	ORF|Uncharacterized	Ca22chr4A_C_albicans_SC5314	Protein similar to S. cerevisiae Rot1p, which has roles in cytoskeletal dynamics and cell wall biosynthesis; predicted Kex2p substrate
C6_03600C_A		orf19.5728|C6_03600C_B|C6_03600C|orf19.13150|IPF12980.3|IPF13156.2|Contig4-3044_0016|orf6.4907|CA2843|ALK1|CaO19.5728|ALK5.5f	ORF|Uncharacterized	Ca22chr6A_C_albicans_SC5314	Putative cytochrome P450; Spider biofilm induced
C4_00440C_A	OPT7	orf19.5673|C4_00440C_B|C4_00440C|orf19.13118|IPF21514.1|IPF12736.2|Contig4-2948_0004|orf6.6913|OPT3|CA4380|CaO19.5673|CaO19.13118|IPF12736|CAWG_03739	ORF|Verified	Ca22chr4A_C_albicans_SC5314	Putative oligopeptide transporter; possibly transports GSH or related compounds; Hog1-induced; expression of OPT6, -7, or -8 does not suppress defect of mutant lacking OPT1-3; Hap43-repressed; F-12/CO2 early biofilm induced
C5_04510W_A	GDE1	CAWG_04820|orf19.3936|C5_04510W_B|C5_04510W|orf19.11418|IPF23353.1|IPF10184.2|Contig4-2929_0005|Contig4-2929_0006|orf6.2299|CA1025|CaO19.3936|IPF10184	ORF|Verified	Ca22chr5A_C_albicans_SC5314	Glycerophosphocholine phosphodiesterase; mutation confers hypersensitivity to 5-fluorouracil (5-FU); F-12/CO2 early biofilm induced
C6_03920W_A	SNF4	CAWG_04982|orf19.5768|C6_03920W_B|C6_03920W|orf19.13191|IPF6988.2|IPF18292.1|IPF18293.1|Contig4-3026_0015|orf6.583|orf6.6189|orf6.6190|CA0122|CA6301|orf19.5769|SNF4.5f	ORF|Verified	Ca22chr6A_C_albicans_SC5314	Putative subunit of the AMP-activated Snf1p kinase; ortholog of S. cerevisiae Snf4; caspofungin repressed; transposon mutation affects filamentation
C2_08970C_A	DFG10	CAWG_05980|orf19.209|C2_08970C_B|C2_08970C|orf19.7841|IPF27115.1|IPF13438.2|Contig4-2967_0018|orf6.5164|CA3038|CaO19.7841|CaO19.209|IPF13438	ORF|Uncharacterized	Ca22chr2A_C_albicans_SC5314	Ortholog(s) have role in dolichol biosynthetic process, dolichol-linked oligosaccharide biosynthetic process, pseudohyphal growth
C7_00240W_A		CAWG_05381|orf19.7098|C7_00240W_B|C7_00240W|IPF556.1|Contig4-3106_0013|orf6.8455|CA5601|CaJ7.0032|CaO19.7098|CaJ7_0032|CaO19_7098|IPF556	ORF|Uncharacterized	Ca22chr7A_C_albicans_SC5314	Putative protein of unknown function; Hap43-repressed; repressed by nitric oxide; Spider biofilm induced
C1_10000C_A	CPP1	CAWG_00432|orf19.4866|C1_10000C_B|C1_10000C|orf19.12330|IPF15616.2|IPF19180.2|Contig4-2255_0001|orf6.707|orf6.7345|CA4721|CaO19.4866	ORF|Verified	Ca22chr1A_C_albicans_SC5314	VH1 family MAPK phosphatase; regulates Cst20-Hst7-Cek1-Cph1 filamentation pathway; negatively regulates mating, represses yeast-hyphal switch; required for virulence in mice; yeast-enriched; induced by alpha pheromone in SpiderM medium;
C4_05780C_A	CFL2	CAWG_03245|orf19.1264|C4_05780C_B|C4_05780C|orf19.8849|orf6.5731|FRE2|IPF26059.1|IPF8512.2|CFL97|Contig4-2968_0010|Contig4-2968_0011|CA3461|CaO19.8849|CaO19.1264	ORF|Uncharacterized	Ca22chr4A_C_albicans_SC5314	Oxidoreductase; iron utilization; Sfu1/Sef1/Hap43/Nrg1/Tup1/Rim101 regulated; alkaline/low iron/fluphenazine/ciclopirox olamine, flucytosine, fluconazole, Spider/flow model/rat catheter biofilm induced; caspofungin/amphotericin B repressed
C1_12650C_A		CAWG_00177|orf19.6358|C1_12650C_B|C1_12650C|orf19.13715|IPF20810.1|IPF11248.2|Contig4-2678_0007|orf6.5787|CA3511|MMS2|CaO19.13715|CaO19.6358	ORF|Verified	Ca22chr1A_C_albicans_SC5314	Ortholog(s) have ubiquitin conjugating enzyme activity, ubiquitin-protein transferase activity and role in free ubiquitin chain polymerization, postreplication repair, protein K63-linked ubiquitination, protein polyubiquitination
C7_02880C_A	LIP9	CAWG_05624|orf19.5172|C7_02880C_B|C7_02880C|orf19.12639|orf19.12640|IPF22071.1|IPF22065.1|IPF5407.2|IPF5406.2|Contig4-3092_0045|orf6.6964|orf6.6963|CA4423|CA4422|CaJ7.0329|orf19.5173|LIP9.5f|LIP9.exon1	ORF|Uncharacterized	Ca22chr7A_C_albicans_SC5314	Secreted lipase, member of a lipase gene family whose members are expressed differentially in response to carbon source and during infection; may have a role in nutrition and/or in creating an acidic microenvironment
C5_01850C_A	ZNC1	CAWG_04570|orf19.3187|C5_01850C_B|C5_01850C|orf19.10697|IPF17473.2|IPF9188.2|Contig4-2456_0001|orf6.4484|orf6.852|orf6.853|CA2539|CaO19.3187|HAL91|IPF9188	ORF|Verified	Ca22chr5A_C_albicans_SC5314	Zn(2)-Cys(6) transcription factor; regulated by Gcn2 and Gcn4; gene located in zinc cluster region of Chromosome 5, near the MTL locus; required for yeast cell adherence to silicone substrate; Spider biofilm induced
CR_06640C_A		CAWG_01963|orf19.698|CR_06640C_B|CR_06640C|orf19.8317|IPF26601.1|IPF12173.2|Contig4-2015_0006|orf6.4010|CA2206|CaO19.698|CaO19.8317|IPF12173	ORF|Uncharacterized	Ca22chrRA_C_albicans_SC5314	Integral ER membrane protein; predicted role in maintenance of ER zinc homeostasis; Spider biofilm induced
C1_11400C_A	GIN4	CAWG_00296|orf19.663|C1_11400C_B|C1_11400C|orf19.8280|IPF26652.1|IPF3994.2|Contig4-2788_0002|orf6.6556|CA4097|CaO19.8280|CaO19.663	ORF|Verified	Ca22chr1A_C_albicans_SC5314	Autophosphorylated kinase; role in pseudohyphal-hyphal switch and cytokinesis; phosphorylates Cdc11p on S395; necessary for septin ring within germ tube but not for septin band at mother cell junction; physically associates with septins
CR_07440W_A	ACE2	CAWG_02040|orf19.6124|CR_07440W_B|CR_07440W|orf19.13543|IPF20973.1|IPF9108.2|Contig4-2916_0014|orf6.5105|CA2996|CaO19.6124|CaO19.13543|IPF9108	ORF|Verified	Ca22chrRA_C_albicans_SC5314	Transcription factor; similar to S. cerevisiae Ace2 and Swi5; regulates morphogenesis, cell separation, adherence, virulence in a mice; mutant is hyperfilamentous; rat catheter and Spider biofilm induced
C6_01740C_A	ATG15	CAWG_05193|orf19.3412|C6_01740C_B|C6_01740C|orf19.10915|IPF23816.1|IPF12033.2|Contig4-2923_0017|orf6.2101|CA0901|CaO19.3412|CaO19.10915|IPF12033	ORF|Uncharacterized	Ca22chr6A_C_albicans_SC5314	Putative lipase; fungal-specific (no human or murine homolog); Hap43p-repressed gene
C5_05180W_A		CAWG_04884|orf19.4011|C5_05180W_B|C5_05180W|orf19.11494|IPF23261.1|IPF3348.1|Contig4-3094_0043|orf6.7424|CA4778|CaO19.4011|AES1|CaO19.11494|IFJ1	ORF|Uncharacterized	Ca22chr5A_C_albicans_SC5314	Similar to S. pombe mug180, a predicted esterase/lipase; highly induced during chlamydospore formation in both C. albicans and C. dubliniensis; flow model biofilm induced
C7_00700W_A	CYB5	CAWG_05426|orf19.7049|C7_00700W_B|C7_00700W|CYTB5|orf6.8505|orf6.8504|IPF443.1|Contig4-2871_0008|CA5645|CaJ7.0084|CaO19.7049|CaJ7_0084	ORF|Verified	Ca22chr7A_C_albicans_SC5314	Cytochrome b(5); ortholog of S. cerevisiae Cyb5; induced in high iron; fluconazole-induced; shows colony morphology-related gene regulation by Ssn6; mutants are viable
C1_10210C_A	CLA4	CAWG_00412|orf19.4890|C1_10210C_B|C1_10210C|orf19.12355|IPF15972.3|IPF16297.2|Contig4-2934_0017|orf6.3334|orf6.53|CA1710|CaO19.4890	ORF|Verified	Ca22chr1A_C_albicans_SC5314	Ste20p family Ser/Thr kinase required for wild-type filamentous growth, organ colonization and virulence in mouse systemic infection; role in chlamydospore formation; functional homolog of S. cerevisiae Cla4p; mutant caspofungin sensitive
C1_07220W_A		CAWG_00694|orf19.4445|C1_07220W_B|C1_07220W|orf19.11925|IPF22811.1|IPF3092.1|Contig4-2907_0018|orf6.7258|CA4658|CaO19.11925|CaO19.4445|IPF3092	ORF|Verified	Ca22chr1A_C_albicans_SC5314	Protein of unknown function; Plc1p-regulated; expression induced early upon infection of reconstituted human epithelium (RHE), while expression of the C. dubliniensis ortholog is not; mutant is viable; Spider biofilm induced
C1_04870W_A	SAP7	CAWG_00909|orf19.756|C1_04870W_B|C1_04870W|orf19.8376|IPF19935.1|IPF29700.1|Contig4-2608_0006|orf6.3635|CA1929|CaO19.8376|CaO19.756	ORF|Verified	Ca22chr1A_C_albicans_SC5314	Pepstatin A-insensitive secreted aspartyl protease; self-processing; expressed in human oral infection; Ssn6p-regulated; role in murine intravenous infection; induced during, but not required for, murine vaginal infection; N-glycosylated
CR_09070C_A		CAWG_02182|orf19.7304|CR_09070C_B|CR_09070C|IPF19812.1|Contig4-2245_0009|orf6.8385|CA5542|IPF19812|CaO19.7304	ORF|Uncharacterized	Ca22chrRA_C_albicans_SC5314	Protein of unknown function; Hap43-induced; transcript induced early in infection of reconstituted human epithelium, while expression of the C. dubliniensis ortholog is not upregulated; mutants are viable; rat catheter biofilm repressed
C4_04420W_A	FGR3	CAWG_03368|WOS1|orf19.3845|C4_04420W_B|C4_04420W|orf19.11326|IPF23458.1|IPF4078.1|Contig4-3060_0032|orf6.7540|CA4868|CaO19.11326|CaO19.3845|IPF4078	ORF|Verified	Ca22chr4A_C_albicans_SC5314	SUMO E3 ligase for Wor1, involved in CO2-mediated white-opaque phenotypic switching; mutations affect filamentous growth; lacks an ortholog in S. cerevisiae
C2_02200W_A	ZRC1	CAWG_03988|orf19.1536|C2_02200W_B|C2_02200W|orf19.9111|IPF19060.1|Contig4-2088_0003|orf6.1061|orf6.1062|orf6.2308|CA6257|CA1030|orf19.1537|ZRC.5f	ORF|Verified	Ca22chr2A_C_albicans_SC5314	Putative zinc transporter essential for tolerance to zinc; plays a role in zincosome formation; Hap43-induced; required for normal filamentous growth; mRNA binds She3 and is localized to hyphal tips
C4_05810W_A		orf19.1267|C4_05810W_B|C4_05810W|orf19.8853|IPF10278.2|IPF29519.1|Contig4-2192_0011|orf6.2159|CA0945|CaO19.1267|DJP2|CaO19.8853|IPF10278|CAWG_03242	ORF|Uncharacterized	Ca22chr4A_C_albicans_SC5314	Ortholog of S. cerevisiae : CAJ1, C. glabrata CBS138 : CAGL0J02750g, C. dubliniensis CD36 : Cd36_45380, C. parapsilosis CDC317 : CPAR2_500650 and C. auris B8441 : B9J08_005169
CR_01280C_A		CAWG_01481|orf19.3226|CR_01280C_B|CR_01280C|orf19.10736|IPF24054.1|IPF168.2|Contig4-3001_0014|orf6.3025|CA1492|CaO19.3226|CaO19.10736|IPF168	ORF|Uncharacterized	Ca22chrRA_C_albicans_SC5314	Ortholog(s) have role in intracellular sterol transport and extracellular region, fungal-type vacuole lumen localization
CR_02430C_A		CAWG_01585|orf19.3722|CR_02430C_B|CR_02430C|orf19.11206|IPF7333.3|IPF28653.1|Contig4-3070_0037|orf6.1837|CA0731|CaO19.3722|FAP1|IPF7333|IPF7333.2	ORF|Uncharacterized	Ca22chrRA_C_albicans_SC5314	Predicted protein of rapamycin resistance; Spider biofilm induced
C6_00660C_A		CAWG_05292|orf19.4193|C6_00660C_B|C6_00660C|orf19.11670|IPF23074.1|IPF13508.2|Contig4-2373_0007|orf6.2742|CA1305|CaO19.11670|CaO19.4193|IPF13508.3f|IPF13508	ORF|Alternatively spliced|Uncharacterized	Ca22chr6A_C_albicans_SC5314	Ortholog(s) have Arp2/3 complex binding activity, role in actin cortical patch assembly, actin filament debranching, negative regulation of Arp2/3 complex-mediated actin nucleation and actin cortical patch, cytoplasm localization
C2_05460W_A	CDC19	CAWG_04294|orf19.3575|C2_05460W_B|C2_05460W|orf19.11059|PYK1|IPF23718.1|IPF19988.1|Contig4-3023_0002|Contig4-3023_0003|orf6.5754|CA3483|CaO19.3575|CaO19.11059|PYK	ORF|Verified	Ca22chr2A_C_albicans_SC5314	Pyruvate kinase at yeast cell surface; Gcn4/Hog1/GlcNAc regulated; Hap43/polystyrene adherence induced; repressed by phagocytosis/farnesol; hyphal growth role; stationary phase enriched; flow model biofilm induced; Spider biofilm repressed
C2_10630W_A		CAWG_06125|orf19.5342|C2_10630W_B|C2_10630W|orf19.12802|IPF21840.1|IPF768.1|Contig4-3102_0049|orf6.8331|CA5500|CaO19.12802|CaO19.5342|IPF768	ORF|Uncharacterized	Ca22chr2A_C_albicans_SC5314	Ortholog(s) have cytosol, extracellular region localization
C4_05840W_A	FRE3	CAWG_03239|orf19.1270|C4_05840W_B|C4_05840W|orf19.8856|IPF26063.1|IPF10273.2|CFL99|CFL3|Contig4-2192_0007|orf6.2162|CA0947|CaO19.8856|CaO19.1270	ORF|Uncharacterized	Ca22chr4A_C_albicans_SC5314	Protein with similarity to ferric reductase Fre10p; possibly an essential gene, disruptants not obtained by UAU1 method
C5_03260C_A		CAWG_04702|orf19.2653|C5_03260C_B|C5_03260C|orf19.10176|IPF14652|IPF24706.1|IPF14652.2|Contig4-2474_0003|orf6.3350|CA1721|CaO19.2653|CaO19.10176	ORF|Uncharacterized	Ca22chr5A_C_albicans_SC5314	Protein with a transient receptor potential (TRP) ion channel domain; mutants are viable; rat catheter and Spider biofilm induced; flow model biofilm repressed
C3_07160W_A	PGA32	orf19.6784|C3_07160W_B|C3_07160W|orf19.14076|orf6.8847|IPF20370.1|IPF8930.1|Contig4-2621_0005|CA5921|CaO19.6784|CaO19.14076|IPF8930	ORF|Uncharacterized	Ca22chr3A_C_albicans_SC5314	Putative GPI-anchored adhesin-like protein; induced in high iron; Spider biofilm induced
CR_05380C_A	YCP4	CAWG_01864|orf19.5286|CR_05380C_B|CR_05380C|IPF27466.1|Contig4-2561_0001|CA6240|CaO19.5286	ORF|Verified	Ca22chrRA_C_albicans_SC5314	Flavodoxin-like protein involved in oxidative stress protection and virulence; flow model, rat catheter and Spider biofilm repressed
CR_09550C_A	NUO1	CAWG_02221|orf19.6607|CR_09550C_B|CR_09550C|IPF7942.1|Contig4-2790_0009|orf6.6219|CA3847|CaO19.6607|IPF7942	ORF|Verified	Ca22chrRA_C_albicans_SC5314	NADH-ubiquinone oxidoreductase subunit with roles in mitochondrial respiratory chain complex I assembly
C2_03770C_A	STE11	CAWG_04138|orf19.844|C2_03770C_B|C2_03770C|orf19.8464|IPF26388.1|IPF3412.2|Contig4-2729_0006|orf6.3750|CA2018|CaO19.844|CaO19.8464	ORF|Uncharacterized	Ca22chr2A_C_albicans_SC5314	Protein similar to S. cerevisiae Ste11p; mutants are sensitive to growth on H2O2 medium
C7_03300C_A	LIP8	CAWG_05663|orf19.1345|C7_03300C_B|C7_03300C|orf19.8925|orf6.2643|IPF7914.2|IPF29487.1|Contig4-3068_0044|CA1241|CaJ7.0382|CaO19_1345|CaJ7_0382|CaO19.1345	ORF|Verified	Ca22chr7A_C_albicans_SC5314	Secreted lipase, member of a differentially expressed lipase gene family with possible roles in nutrition and/or in creating an acidic microenvironment; LIP5 and LIP8 are expressed at all stages of both mucosal and systemic infection
C4_02310W_A	BEM3	CAWG_03563|orf19.2771|C4_02310W_B|C4_02310W|orf19.10287|IPF24667.1|IPF7085.2|orf6.6581|CA4119|CaO19.2771|CaO19.10287	ORF|Verified	Ca22chr4A_C_albicans_SC5314	Putative GTPase-activating protein (GAP) for Rho-type GTPase Cdc42p; involved in cell signaling pathways that control cell polarity; similar to S. cerevisiae Bem3p
C3_05420W_A		CAWG_02855|orf19.6980|C3_05420W_B|C3_05420W|IPF3001.1|Contig4-2646_0012|orf6.7726|CA5026|CaO19.6980|IPF3001	ORF|Uncharacterized	Ca22chr3A_C_albicans_SC5314	Ortholog(s) have cell periphery, cellular bud neck localization
C1_03470C_A		CAWG_01038|orf19.3049|C1_03470C_B|C1_03470C|orf19.10567|IPF24302.1|IPF3607.2|Contig4-3098_0024|orf6.7786|CA5074|CaO19.10567|SPS1|CaO19.3049|IPF3607	ORF|Uncharacterized	Ca22chr1A_C_albicans_SC5314	Ortholog(s) have role in ascospore formation, ascospore wall assembly, ascospore-type prospore membrane assembly and protein localization to cell division site, more
C6_00940C_A		CAWG_05265|orf19.95|C6_00940C_B|C6_00940C|orf19.7741|IPF27173.1|IPF16596.2|Contig4-2327_0006|orf6.3707|CA1989|CaO19.7741|CaO19.95|IPF16596	ORF|Uncharacterized	Ca22chr6A_C_albicans_SC5314	Ortholog of S. cerevisiae : PRM5, C. dubliniensis CD36 : Cd36_60980, C. parapsilosis CDC317 : CPAR2_603060, C. auris B8441 : B9J08_003420 and Candida tenuis NRRL Y-1498 : CANTEDRAFT_113703
C1_13820C_A		CAWG_00070|orf19.5020|C1_13820C_B|C1_13820C|orf19.12487|IPF22275.1|IPF3040.1|Contig4-3075_0006|orf6.7989|CA5243|CaO19.5020|CaO19.12487|IPF3040	ORF|Uncharacterized	Ca22chr1A_C_albicans_SC5314	Protein of unknown function; Hap43-induced; Spider biofilm induced
C1_03200C_A	ARO80	CAWG_01064|orf19.3012|C1_03200C_B|C1_03200C|orf19.10530|IPF20024.1|IPF28935.1|Contig4-3096_0034|orf6.7749|orf6.5277|CA5048|CaO19.10530|CaO19.3012|IPF20024|CA3114|IPF18384|IPF18384.1	ORF|Uncharacterized	Ca22chr1A_C_albicans_SC5314	Zn(II)2Cys6 transcription factor; transcriptional activator of aromatic amino acid catabolism; regulator of aromatic alcohol biosynthesis via the Ehrlich pathway; mutant is viable
C4_00290C_A		CAWG_03754|orf19.5655|C4_00290C_B|C4_00290C|orf19.13100|orf19.13101|IPF21550.1|IPF5266.2|Contig4-3054_0022|Contig4-3054_0023|orf6.6895|orf6.6896|CA4365|orf19.5656|IPF5268|CA4364|IPF5268.exon2|IPF5268.exon1|IPF5268.2	ORF|Uncharacterized	Ca22chr4A_C_albicans_SC5314	Has domain(s) with predicted 2 iron, 2 sulfur cluster binding, iron ion binding, oxidoreductase activity, oxidoreductase activity and acting on paired donors, more
C6_03030W_A	SAP5	CAWG_05066|orf19.5585|C6_03030W_B|C6_03030W|orf19.13032|IPF21596.1|IPF6816.1|Contig4-2830_0009|orf6.4427|CA2499|CaO19.5585|CaO19.13032	ORF|Verified	Ca22chr6A_C_albicans_SC5314	Biofilm-specific aspartyl protease; virulence role effected by URA3; expressed during infection; mRNA localized to hyphal tip via She3; rat catheter and Spider biofilm induced
C4_03600C_A		CAWG_03448|orf19.1314|C4_03600C_B|C4_03600C|orf19.8894|IPF26016.1|IPF17153.2|orf6.4876|CA2822|CaO19.1314|CaO19.8894|IPF14550	ORF|Uncharacterized	Ca22chr4A_C_albicans_SC5314	Protein of unknown function; planktonic growth-induced gene
C1_09430W_A		orf19.4805|C1_09430W_B|C1_09430W|orf19.12268|IPF22362.1|IPF6117.2|Contig4-3040_0025|orf6.5211|RSN1|CA3069|CaO19.12268|CaO19.4805|IPF6117|CAWG_00486	ORF|Uncharacterized	Ca22chr1A_C_albicans_SC5314	Putative membrane protein; induced by alpha pheromone in SpiderM medium; Hap4-induced gene; Spider biofilm induced
C3_07550C_A		CAWG_03061|orf19.6736|C3_07550C_B|C3_07550C|orf19.14028|IPF20338.1|IPF6054.1|Contig4-3034_0015|Contig4-3034_0016|orf6.6885|CA4359|FMP38|CaO19.6736|CaO19.14028|IPF6054	ORF|Uncharacterized	Ca22chr3A_C_albicans_SC5314	Protein required for mitochondrial ribosome small subunit biogenesis; role in maturation of SSU-rRNA; Spider biofilm induced
C4_00540C_A	NMD5	CAWG_03717|orf19.4188|C4_00540C_B|C4_00540C|orf19.11665|IPF23113.1|IPF8002.2|Contig4-2846_0007|orf6.3645|CA1938|CaO19.4188|CaO19.11665	ORF|Uncharacterized	Ca22chr4A_C_albicans_SC5314	Karyopherin; carrier protein involved in nuclear import of proteins; repressed in core stress response; Hap43-induced; Spider biofilm induced
C4_00450C_A	PGA10	CAWG_03738|orf19.5674|C4_00450C_B|C4_00450C|orf19.13119|RBT51|RBT8|IPF21543.1|IPF20169.1|Contig4-2948_0005|orf6.6914|CA4381|CRW2|CaO19.5674|CaO19.13119|IPF20169	ORF|Verified	Ca22chr4A_C_albicans_SC5314	GPI anchored membrane protein; utilization of hemin and hemoglobin for Fe in host; Rim101 at ph8/hypoxia/ketoconazole/ciclopirox/hypha-induced; required for RPMI biofilm formation, Bcr1-induced in a/a biofilm; rat catheter biofilm repressed
CR_07250C_A		orf19.6143|CR_07250C_B|CR_07250C|orf19.13562|IPF9238.1|IPF27800.1|Contig4-2953_0005|orf6.5671|CA3412|FAO1|CaO19.6143|IPF9238|CAWG_02023	ORF|Uncharacterized	Ca22chrRA_C_albicans_SC5314	Predicted long-chain-alcohol oxidase; Spider biofilm induced
C2_10560C_A	ZSF1	CAWG_06118|orf19.5334|C2_10560C_B|C2_10560C|orf19.12794|IPF21876.1|IPF785.1|Contig4-3102_0060|orf6.8323|CA5494|CaO19.12794|TIS11|CaO19.5334|IPF85	ORF|Verified	Ca22chr2A_C_albicans_SC5314	Ortholog od S. cerevisiae Tis11, a mRNA-binding protein; transcription regulated by yeast-hyphal switch; flow model biofilm induced; Spider biofilm repressed
C1_05860W_A	PRN2	CAWG_00821|orf19.2463|C1_05860W_B|C1_05860W|orf19.10000|IPF24858.1|IPF6690.2|Contig4-2954_0003|orf6.4972|CA2893|CaO19.10000|CaO19.2463|IFS3	ORF|Uncharacterized	Ca22chr1A_C_albicans_SC5314	Protein similar to pirin; Hap43p-repressed gene
C1_10020W_A	SFU1	CAWG_00430|orf19.4869|C1_10020W_B|C1_10020W|orf19.12333|orf6.2584|IPF22421.1|IPF19906.1|Contig4-2622_0003|Contig4-2622_0004|CA1201|CaO19.12333|CaO19.4869|IPF19906	ORF|Verified	Ca22chr1A_C_albicans_SC5314	GATA-type transcription factor; regulator of iron-responsive genes; represses iron utilization genes if iron is present; Hap43-repressed; promotes gastrointestinal commensalism in mice; Spider biofilm induced
C7_00970C_A	YOX1	CAWG_05455|orf19.7017|C7_00970C_B|C7_00970C|IPF2351.1|Contig4-3091_0036|orf6.7943|CA5202|CaJ7.0115|CaO19.7017|CaJ7_0115|CaO19_7017	ORF|Uncharacterized	Ca22chr7A_C_albicans_SC5314	Putative homeodomain-containing transcription factor; transcriptional repressor; periodic mRNA expression, peak at cell-cycle G1/S phase
C1_10990C_A	RTG3	CAWG_00335|orf19.2315|C1_10990C_B|C1_10990C|orf19.9851|IPF24980.1|IPF13780.2|Contig4-2539_0004|Contig4-2539_0005|orf6.5535|CA3300|CaO19.2315|CaO19.9851	ORF|Verified	Ca22chr1A_C_albicans_SC5314	Transcription factor with bZIP motif involved in regulation of galactose catabolism genes; as result of transcriptional rewiring, performs role analogous to Gal4p in S. cerevisiae; regulates carbon source-dependent stress response
C3_01410C_A	ALI1	CAWG_02473|orf19.1710|C3_01410C_B|C3_01410C|orf19.9277|IPF25643.1|IPF15677.2|Contig4-2424_0009|orf6.3117|CA1557|CaO19.1710|CaO19.9277|IPF15677	ORF|Verified	Ca22chr3A_C_albicans_SC5314	Putative NADH-ubiquinone oxidoreductase; in detergent-resistant membrane fraction (possible lipid raft component); predicted N-terminal acetylation; nitric oxide-repressed; plasma membrane-localized; protein decreases in stationary phase
C1_05880W_A	PRN4	CAWG_00819|orf19.2461|C1_05880W_B|C1_05880W|orf19.9998|IPF24852.1|IPF6694.2|Contig4-2709_0011|orf6.4974|CA2895|IFS1|CaO19.2461|CaO19.9998	ORF|Uncharacterized	Ca22chr1A_C_albicans_SC5314	Protein with similarity to pirins; induced by benomyl treatment; flow model biofilm repressed
C1_11140W_A		CAWG_00320|orf19.2302|C1_11140W_B|C1_11140W|orf19.9838|IPF24984.1|IPF8814.2|Contig4-2749_0008|Contig4-2749_0009|orf6.5548|CA3315|CaO19.9838|CaO19.2302|IPF8814|CSG2	ORF|Uncharacterized	Ca22chr1A_C_albicans_SC5314	Ortholog(s) have enzyme regulator activity, role in cellular calcium ion homeostasis, glycosphingolipid biosynthetic process and integral component of endoplasmic reticulum membrane localization
C2_09700W_A	YEA4	CAWG_06043|orf19.1382|C2_09700W_B|C2_09700W|orf19.8962|IPF14544.2|IPF12389.2|Contig4-2576_0001|orf6.2082|orf6.4168|CA2315|CaO19.1382	ORF|Uncharacterized	Ca22chr2A_C_albicans_SC5314	Putative uridine diphosphate-N-acetylglucosamine (UDP-GlcNAc) transporter; required for cell wall chitin synthesis; induced by alpha pheromone in SpiderM medium
C3_00570C_A		CAWG_02392|orf19.5406|C3_00570C_B|C3_00570C|orf19.12861|IPF21737.1|IPF20031.1|Contig4-3071_0005|Contig4-3071_0006|orf6.8642|CA5764|PSR1|CaO19.5406|CaO19.12861|IPF20031	ORF|Verified	Ca22chr3A_C_albicans_SC5314	Predicted plasma membrane associated protein phosphatase; required for normal filamentous growth; mRNA binds She3 and is localized to hyphal tips
C6_03850C_A	IHD1	CAWG_04988|orf19.5760|C6_03850C_B|C6_03850C|orf19.13183|PGA36|IPF21466.1|IPF10662.2|Contig4-2056_0002|orf6.6198|orf6.6197|YMR317|CA3827|orf19.5761|CaO19.13183|CaO19.5760|IPF10662	ORF|Uncharacterized	Ca22chr6A_C_albicans_SC5314	GPI-anchored protein; alkaline, hypha-induced; regulated by Nrg1, Rfg1, Tup1 and Tsa1, Tsa1B in minimal media at 37; oralpharyngeal candidasis induced ; Spider biofilm induced; regulated in Spider biofilms by Tec1, Efg1, Ndt80, Rob1, Brg1
C1_06250W_A		CAWG_00784|orf19.1825|C1_06250W_B|C1_06250W|orf19.9384|IPF13810|IPF25495.1|IPF13810.2|Contig4-2618_0004|orf6.1511|orf6.3432|CA1778|CaO19.9384|CaO19.1825|IPF13810.3	ORF|Uncharacterized	Ca22chr1A_C_albicans_SC5314	Protein of unknown function; mutants are viable; filament induced; regulated by Nrg1, Rfg1, Tup1
C1_04800C_A		CAWG_00915|orf19.762|C1_04800C_B|C1_04800C|orf19.8382|IPF26518.1|IPF3901.2|Contig4-2890_0006|orf6.3662|CA1952|CaO19.8382|ASM4|CaO19.762|IFP1	ORF|Uncharacterized	Ca22chr1A_C_albicans_SC5314	Ortholog of C. parapsilosis CDC317 : CPAR2_105580, C. dubliniensis CD36 : Cd36_04550, Lodderomyces elongisporus NRLL YB-4239 : LELG_03202 and Candida metapsilosis : CMET_5254
C7_00480W_A	FGR2	CAWG_05405|orf19.7071|C7_00480W_B|C7_00480W|PHO84|IPF498.1|Contig4-3106_0064|orf6.8482|CA5626|CaJ7.0062|CaO19.7071|CaO19_7071|CaJ7_0062|IPF498	ORF|Verified	Ca22chr7A_C_albicans_SC5314	Protein similar to phosphate transporters; transposon mutation affects filamentous growth; expression is regulated upon white-opaque switching
C5_04940W_A		CAWG_04860|orf19.3982|C5_04940W_B|C5_04940W|orf19.11465|IPF23227.1|IPF8644.2|orf6.5658|CA3405|MAL32|CaO19.11465|CaO19.3982|IPF8644	ORF|Verified	Ca22chr5A_C_albicans_SC5314	Maltase; induced during growth on sucrose; induced by alpha pheromone in SpiderM medium; early-stage flow model biofilm indced
C1_09260C_A	PTC1	CAWG_00503|orf19.4785|C1_09260C_B|C1_09260C|orf19.12249|IPF22443.1|IPF19963.1|orf6.4895|CA2833|CaO19.12249|CaO19.4785	ORF|Verified	Ca22chr1A_C_albicans_SC5314	Putative protein phosphatase of the Type 2C-related family (serine/threonine-specific), similar to S. cerevisiae Ptc1p; mutant shows virulence defect
C4_04360W_A		CAWG_03371|orf19.1411|C4_04360W_B|C4_04360W|orf19.8987|IPF25905.1|IPF6716.1|Contig4-2963_0008|orf6.6380|CA3952|CaO19.8987|PAH1|CaO19.1411|IPF6716	ORF|Uncharacterized	Ca22chr4A_C_albicans_SC5314	Putative cytochrome P450; Hap43-repressed gene
C1_13770C_A		CAWG_00075|orf19.5014|C1_13770C_B|C1_13770C|orf19.12481|IPF22283.1|IPF1828.1|Contig4-3061_0001|orf6.7995|CA5248|CaO19.12481|CaO19.5014|IPF1828	ORF|Uncharacterized	Ca22chr1A_C_albicans_SC5314	Has domain(s) with predicted nucleic acid binding activity
C3_06850W_A	FCR1	orf19.6817|C3_06850W_B|C3_06850W|orf19.14109|IPF20357.1|IPF2404.1|Contig4-3076_0005|orf6.8814|CA5890|CaO19.14109|CaO19.6817	ORF|Verified	Ca22chr3A_C_albicans_SC5314	Transcription factor; repressor of fluconazole/ketoconazole/brefeldin A resistance; Tn mutation enhances filamentation; partially rescues S. cerevisiae pdr1 pdr3 fluconazole sensitivity; rat catheter biofilm induced/Spider biofilm repressed
C1_14060W_A		CAWG_00047|orf19.7214|C1_14060W_B|C1_14060W|IPF885.1|Contig4-3017_0021|orf6.8114|CA5339|CaO19.7214|IPF885	ORF|Uncharacterized	Ca22chr1A_C_albicans_SC5314	Glucan 1,3-beta-glucosidase; regulated by Nrg1, Tup1 and possibly Tac1; induced by NO and during cell wall regeneration; stationary phase enriched; possibly essential (UAU1 method); F-12/CO2 early biofilm induced; flow biofilm repressed
CR_00710C_A		CAWG_01430|orf19.3283|CR_00710C_B|CR_00710C|orf19.10793|IPF24050.1|IPF302.2|orf6.8283|CA5471|OAR1|CaO19.10793|CaO19.3283|IPF302	ORF|Uncharacterized	Ca22chrRA_C_albicans_SC5314	Ortholog(s) have 3-oxoacyl-[acyl-carrier-protein] reductase (NADPH) activity, role in aerobic respiration, fatty acid metabolic process and mitochondrion localization
C3_03870C_A	SAP9	CAWG_02704|orf19.6928|C3_03870C_B|C3_03870C|orf19.14190|IPF20187.1|IPF4215.2|Contig4-2390_0003|orf6.7314|CA4700|YPS1|CaO19.14190|CaO19.6928	ORF|Verified	Ca22chr3A_C_albicans_SC5314	Secreted aspartyl protease; roles in adhesion, cell surface integrity; induced by antifungal drugs, stationary phase, or in white-phase cells; farnesol-downregulated in biofilm; autocatalytic processing; GPI-anchor; Spider biofilm induced
CR_02510W_A		CAWG_01591|orf19.173|CR_02510W_B|CR_02510W|orf19.7806|orf19.7807|IPF12061.3|IPF27145.1|IPF19915.1|IPF16124.2|Contig4-2440_0003|orf6.2910|orf6.2909|orf6.51|CA1418|CA0007|orf19.174|IPF12061.3f|IPF16124	ORF|Verified	Ca22chrRA_C_albicans_SC5314	C2H2 transcription factor; induced by Mnl1 under weak acid stress
C1_06020W_A	RGD1	CAWG_00805|orf19.2443|C1_06020W_B|C1_06020W|orf19.9979|orf6.3621|IPF24828.1|IPF7476.2|Contig4-2783_0001|CA1920|CaO19.2443|CaO19.9979|IPF7476	ORF|Verified	Ca22chr1A_C_albicans_SC5314	GTPase activator protein; transcript induced in low iron; alkaline upregulated; localized to the bud emergence area in G1 phase and in the bud tip during S and G2 phases
C3_00580W_A	FLO9	CAWG_02393|orf19.5404.1|C3_00580W_B|C3_00580W|orf19.12859|IPF21702.1|IPF1084.2|IPF21711.1|IPF1089.1|IPF1084.3|Contig4-3071_0011|Contig4-3071_0012|orf6.8637|orf6.8640|CA5762|CA5763|IFF10|CaO19.12859|CaO19.12856|CaO19.5401|CaO19.5404|IFF10.3f|IFF10.5f|IFF10.5|orf19.5404|orf19.12856|orf19.5401	ORF|Verified	Ca22chr3A_C_albicans_SC5314	Putative adhesin-like cell wall mannoprotein; repressed during the mating process; mutation confers hypersensitivity to toxic ergosterol analog; decreased transcription is observed upon fluphenazine treatment
C1_04150C_A		orf19.1049|C1_04150C_B|C1_04150C|orf19.8651|IPF18855.2|IPF17050.1|Contig4-2647_0011|orf6.2131|CA0925|CaO19.1049|CaO19.8651|IPF17050|CAWG_00978	ORF|Uncharacterized	Ca22chr1A_C_albicans_SC5314	Predicted NUDIX hydrolase domain; Hap43-induced
C3_05000W_A	RDI1	CAWG_02812|orf19.5968|C3_05000W_B|C3_05000W|orf19.13389|IPF21259.1|IPF40.1|Contig4-3042_0013|orf6.9069|CA6089|CaO19.5968|CaO19.13389	ORF|Verified	Ca22chr3A_C_albicans_SC5314	Putative rho GDP dissociation inhibitor; transposon mutation affects filamentous growth; farnesol, filament-induced; regulated by Nrg1, Tup1; protein levels low in stationary phase yeast
C1_03990W_A		CAWG_00994|orf19.4474|C1_03990W_B|C1_03990W|orf19.11954|IPF14379|IPF22775.1|IPF14379.2|orf6.4313|CA2419|CaO19.4474|CaO19.11954	ORF|Uncharacterized	Ca22chr1A_C_albicans_SC5314	Ortholog(s) have proteasome binding activity and role in cellular response to arsenic-containing substance, proteasome-mediated ubiquitin-dependent protein catabolic process
C4_04800W_A		CAWG_03336|orf19.3799|C4_04800W_B|C4_04800W|orf19.11280|IPF23463.1|IPF14247.2|Contig4-3100_0004|orf6.2917|CA1423|CaO19.3799|RTN1|CaO19.11280|IPF14247	ORF|Uncharacterized	Ca22chr4A_C_albicans_SC5314	Ortholog(s) have role in ER-dependent peroxisome organization, endoplasmic reticulum inheritance, endoplasmic reticulum tubular network maintenance and endoplasmic reticulum tubular network organization, more
C4_00130W_A	RBT5	CAWG_03771|orf19.5636|C4_00130W_B|C4_00130W|orf19.13081|orf6.4505|IPF21544.1|IPF19952.1|CA2558|CaO19.5636|CaO19.13081	ORF|Verified	Ca22chr4A_C_albicans_SC5314	GPI-linked cell wall protein; hemoglobin utilization; Rfg1, Rim101, Tbf1, Fe regulated; Sfu1, Hog1, Tup1, serum, alkaline pH, antifungal drugs, geldamycin repressed; Hap43 induced; required for RPMI biofilms; Spider biofilm induced
C5_02720W_A	PEP12	CAWG_04655|orf19.4292|C5_02720W_B|C5_02720W|orf19.11768|IPF22995.1|IPF2955.2|Contig4-3019_0016|orf6.5194|CA3058|CaO19.4292|CaO19.11768|IPF2955	ORF|Verified	Ca22chr5A_C_albicans_SC5314	Predicted target membrane receptor (t-SNARE) involved in vacuolar transport, endocytosis, and secretion; required for biofilm formation in RPMI-1640 and for virulence
C1_07640C_A		CAWG_00655|orf19.2781|C1_07640C_B|C1_07640C|orf19.10297|IPF14089.2|IPF19488.2|Contig4-2630_0016|orf6.15|orf6.859|CA0206|CaO19.2781|IPF14089	ORF|Uncharacterized	Ca22chr1A_C_albicans_SC5314	Protein with predicted serine/threonine kinase and tyrosine kinase domains; possibly an essential gene, disruptants not obtained by UAU1 method; Spider biofilm induced
C3_02940C_A	NUO2	CAWG_02615|orf19.287|C3_02940C_B|C3_02940C|orf19.7919|IPF27050.1|IPF3810.1|Contig4-3050_0025|orf6.4816|CA2784|CaO19.7919|CaO19.287|IPF3810	ORF|Verified	Ca22chr3A_C_albicans_SC5314	NADH-ubiquinone oxidoreductase subunit; Hap43p-repressed gene; repressed by nitric oxide; identified in detergent-resistant membrane fraction (possible lipid raft component)
CR_03800C_A	PPH3	orf19.4378|CR_03800C_B|CR_03800C|orf19.11828|orf19.11856|IPF22894.1|IPF13700.2|IPF22893.1|IPF12918.1|Contig4-2577_0002|Contig4-2849_0022|orf6.2806|orf6.4543|CA1348|CA2590|orf19.4350|CaO19.11856|CaO19.4378|PPH32.3f|PPH3.3b|CAWG_01715	ORF|Verified	Ca22chrRA_C_albicans_SC5314	Putative catalytic subunit of protein phosphatase complex; functions with regulatory subunit Psy2p in dephosphorylation of Rad53p in response to DNA damage; dephosphorylates Rfa2p in G1 phase; ortholog of S. cerevisiae Pph3p
CR_05510W_A	STE13	CAWG_01874|orf19.5851|CR_05510W_B|CR_05510W|orf19.13273|orf6.4953|IPF21356.1|IPF3786.1|Contig4-2975_0004|CA2882|CaO19.5851|CaO19.13273	ORF|Verified	Ca22chrRA_C_albicans_SC5314	Putative pheromone-processing dipeptidyl aminopeptidase; possible Kex2 substrate; transposon mutation affects filamentous growth; induced by low nitrogen, germ tube formation; flow model biofilm repressed
C2_10720C_A		CAWG_06133|orf19.5352|C2_10720C_B|C2_10720C|orf19.12812|IPF745|IPF21859.1|IPF745.1|Contig4-3102_0032|orf6.8341|CA5508|CaO19.5352|CaO19.12812	ORF|Uncharacterized	Ca22chr2A_C_albicans_SC5314	Protein with a predicted magnesium transporter domain; mutants are viable
C1_05990C_A		CAWG_00808|orf19.2446|C1_05990C_B|C1_05990C|orf19.9982|IPF24855.1|IPF7473.1|Contig4-2783_0007|orf6.1919|CA0786|CaO19.9982|CaO19.2446|IPF7473	ORF|Uncharacterized	Ca22chr1A_C_albicans_SC5314	Has domain(s) with predicted 2-dehydropantoate 2-reductase activity, NADP binding, coenzyme binding, oxidoreductase activity, oxidoreductase activity, acting on the CH-OH group of donors, NAD or NADP as acceptor activity
C2_02600C_A	FGR22	orf19.1586|C2_02600C_B|C2_02600C|orf19.9159|IPF25798.1|IPF13130.2|PLC3|PLC2|Contig4-3005_0005|orf6.5334|CA3159|PLC22|CaO19.9159|CaO19.1586	ORF|Verified	Ca22chr2A_C_albicans_SC5314	Putative phosphatidylinositol-specific phospholipase C (PI-PLC); predicted type 2 membrane protein; no S. cerevisiae ortholog; role in, and regulated by, filamentation, Hap43p; almost identical to orf19.5797
C5_04800W_A	CRH12	CAWG_04846|orf19.3966|C5_04800W_B|C5_04800W|orf19.11448|IPF23240.1|IPF5772.2|Contig4-3081_0014|orf6.3505|CRH2|CA1835|CRH1|CaO19.11448|CaO19.3966	ORF|Verified	Ca22chr5A_C_albicans_SC5314	CRH family cell wall protein; transcript regulated by Nrg1 and Tup1; alkaline induced by Rim101; repressed during cell wall regeneration; flow model biofilm induced
C7_00840C_A		orf19.7033|C7_00840C_B|C7_00840C|IPF3063.1|Contig4-2889_0013|orf6.7959|CA5215|CaJ7.0099|CaO19_7033|CaJ7_0099|CaO19.7033|PPS1	ORF|Uncharacterized	Ca22chr7A_C_albicans_SC5314	Putative dual specificity protein phosphatase, similar to S. cerevisiae Pps1p
C1_00670C_A	UGA32	CAWG_01306|orf19.6038|C1_00670C_B|C1_00670C|orf19.13459|IPF21042.1|IPF1457.1|Contig4-2972_0013|Contig4-2972_0017|orf6.7582|CA4901|CaO19.6038|CaO19.13459|IPF1457	ORF|Verified	Ca22chr1A_C_albicans_SC5314	Predicted Zn(II)2Cys6 transcription factor; has similarity to S. cerevisiae Uga3, a transcription factor involved in the regulation of gamma-aminobutyrate metabolism genes; rat catheter biofilm induced
CR_06590C_A	RGS2	orf19.695|CR_06590C_B|CR_06590C|orf19.8314|IPF18512|IPF26603.1|IPF18512.1|orf6.4013|CA2209|CaO19.8314|CaO19.695	ORF|Uncharacterized	Ca22chrRA_C_albicans_SC5314	Protein of RGS superfamily; mutants are viable; rat catheter and Spider biofilm induced
C7_02040C_A	CUP9	CAWG_05554|orf19.6514|C7_02040C_B|C7_02040C|orf19.13867|IPF20614.1|IPF3912.1|Contig4-3089_0018|orf6.7646|CA4960|CaJ7.0235|CaO19.13867|CaO19_6514|CaJ7_0235|CaO19.6514|IPF3912	ORF|Verified	Ca22chr7A_C_albicans_SC5314	Transcription factor; represses SOK1 expression in response to farnesol inhibition; yeast-hypha switch repressed; ketoconazole-induced; Plc1-regulated; colony morphology-related Ssn6 regulation; Spider, flow model biofilm induced
C1_06720C_A		CAWG_00741|orf19.6238|C1_06720C_B|C1_06720C|orf19.13618|IPF20916.1|IPF15294.2|Contig4-1996_0005|orf6.5118|orf6.902|CA0218|CaO19.6238|IPF15294	ORF|Uncharacterized	Ca22chr1A_C_albicans_SC5314	Has domain(s) with predicted oxidoreductase activity and role in oxidation-reduction process
C4_06020C_A		orf19.4412|C4_06020C_B|C4_06020C|orf19.11890|IPF22862.1|IPF6472.2|orf6.2970|orf6.4227|CA1452|REV1|CaO19.4412|CAWG_03223	ORF|Uncharacterized	Ca22chr4A_C_albicans_SC5314	Ortholog(s) have DNA-directed DNA polymerase activity, deoxycytidyl transferase activity and role in error-free translesion synthesis, error-prone translesion synthesis
C5_05030C_A	RIM13	CAWG_04869|orf19.3995|C5_05030C_B|C5_05030C|orf19.11478|IPF23213.1|IPF9645.2|Contig4-2740_0018|orf6.7408|CA4763|CaO19.11478|CaO19.3995|IPF9645	ORF|Verified	Ca22chr5A_C_albicans_SC5314	Protease of the pH response pathway; likely to mediate activation of Rim101 via C-terminal cleavage; required for alkaline pH-induced hyphal growth and for normal chlamydospore formation; Hap43-repressed; flow model biofilm induced
C5_02900W_A		CAWG_04671|orf19.4312|C5_02900W_B|C5_02900W|orf19.11787|IPF16990.2|IPF2913.2|Contig4-2902_0015|orf6.3164|orf6.4617|CA1588|SPT8|CaO19.4312|CA1589|IPF16988|IPF16988.1	ORF|Uncharacterized	Ca22chr5A_C_albicans_SC5314	Ortholog(s) have TBP-class protein binding, transcription coregulator activity
C4_00080C_A		CAWG_03776|orf19.376|C4_00080C_B|C4_00080C|orf19.8008|IPF26941.1|IPF12110.2|Contig4-1877_0001|orf6.2067|orf6.65|CA0008|CaO19.376|BDA1|IPF12110	ORF|Uncharacterized	Ca22chr4A_C_albicans_SC5314	Protein of unknown function; Hap43-repressed; Spider biofilm induced
C4_04770C_A	MNN22	CAWG_03339|orf19.3803|C4_04770C_B|C4_04770C|orf19.11284|IPF10363.2|IPF10361.3|Contig4-2432_0003|orf6.1866|orf6.264|CA0752|MNN24|CaO19.3803	ORF|Verified	Ca22chr4A_C_albicans_SC5314	Alpha-1,2-mannosyltransferase; required for normal cell wall mannan; regulated by Tsa1, Tsa1B at 37 deg; repressed in core stress response; NO, Hog1 induced; confers sensitivity to cell wall perturbing agents; Spider biofilm repressed
C2_06020W_A	CNT	CAWG_04346|orf19.4118|C2_06020W_B|C2_06020W|orf19.11600|NNT1|IPF12201|IPF12201.2|IPF2129.3|Contig4-2495_0005|orf6.6818|orf6.804|CA0189|NNT99|CaO19.4118	ORF|Verified	Ca22chr2A_C_albicans_SC5314	CNT family H(+)/nucleoside symporter; transports adenosine, uridine, inosine, guanosine, tubercidin; variant alleles for high/low-affinity isoforms; S or G at residue 328 affects specificity; Spider, flow model biofilm induced
C2_03760C_A		CAWG_04137|orf19.846|C2_03760C_B|C2_03760C|orf19.8466|IPF26381.1|IPF3414.2|Contig4-2477_0006|Contig4-2729_0002|orf6.3748|CA2017|CaO19.8466|CaO19.846|IPF3414	ORF|Uncharacterized	Ca22chr2A_C_albicans_SC5314	Predicted protein kinase similar to S. cerevisiae Nnk1; implicated in proteasome function in S. cerevisiae; induced by Mnl1 under weak acid stress
C6_02140W_A		orf19.3453|C6_02140W_B|C6_02140W|orf19.10957|IPF23775.1|IPF9785.2|Contig4-2892_0004|orf6.1812|CA0717|CaO19.10957|CaO19.3453|IPF9785|CAWG_05153	ORF|Uncharacterized	Ca22chr6A_C_albicans_SC5314	Has domain(s) with predicted role in signal transduction and intracellular localization
C6_01690W_A	ACF2	CAWG_05198|orf19.3417|C6_01690W_B|C6_01690W|orf19.10921|IPF23811.1|IPF14734.2|Contig4-2903_0011|Contig4-2923_0026|orf6.2732|orf6.6108|ENG2|CA1297|CaO19.3417	ORF|Uncharacterized	Ca22chr6A_C_albicans_SC5314	Putative endo-1,3-beta-glucanase; fungal-specific (no human or murine homolog)
C3_03290C_A	NPR2	orf19.328|C3_03290C_B|C3_03290C|orf19.7960|IPF26980.1|IPF8357.2|Contig4-2705_0009|orf6.5630|CA3381|CaO19.7960|CaO19.328	ORF|Uncharacterized	Ca22chr3A_C_albicans_SC5314	Putative urea transporter; induced during infection of murine kidney, compared to growth in vitro; has murine homolog
C3_06470W_A	AAF1	CAWG_02957|orf19.7436|C3_06470W_B|C3_06470W|CAD1|IPF2468.1|Contig4-3080_0008|Contig4-3080_0010|orf6.8596|CA5726|CaO19.7436	ORF|Verified	Ca22chr3A_C_albicans_SC5314	Possible regulatory protein; possible adhesin-like; Glu-rich domain; production in S. cerevisiae increases endothelial cell adherence and flocculence; flow model biofilm, alkaline or caspofungin induced
C4_05920C_A	PGA49	CAWG_03230|orf19.4404|C4_05920C_B|C4_05920C|orf19.11882|IPF11851.3|IPF14598.2|Contig4-2866_0003|orf6.2824|orf6.657|CA1360|CaO19.4404|IPF14598	ORF|Uncharacterized	Ca22chr4A_C_albicans_SC5314	Putative GPI-anchored protein
C1_09800C_A	TVP18	CAWG_00451|orf19.4845|C1_09800C_B|C1_09800C|orf19.12308|IPF22486.1|IPF4498.2|Contig4-3078_0010|orf6.7366|CA4739|CaO19.12308|CaO19.4845|IPF4498	ORF|Uncharacterized	Ca22chr1A_C_albicans_SC5314	Putative integral membrane protein; fluconazole-induced
C4_07010C_A		CAWG_03127|orf19.3108|C4_07010C_B|C4_07010C|orf19.10620|IPF24204.1|IPF8778.1|Contig4-2940_0013|orf6.6937|CA4402|CaO19.10620|MGT1|CaO19.3108	ORF|Uncharacterized	Ca22chr4A_C_albicans_SC5314	Putative DNA repair methyltransferase; induced by nitric oxide independent of Yhb1; Spider biofilm induced
C3_02030W_A		orf19.1643|C3_02030W_B|C3_02030W|orf19.9211|IPF25663.1|IPF10440.2|Contig4-2347_0004|orf6.2338|orf6.6429|CA3996|CaO19.1643|PCP1|IPF10440|IPF10440.1|CAWG_02531	ORF|Uncharacterized	Ca22chr3A_C_albicans_SC5314	Ortholog(s) have serine-type endopeptidase activity, role in regulation of mitochondrion organization, signal peptide processing and mitochondrial inner membrane localization
C7_02130W_A		CAWG_05563|orf19.6502|C7_02130W_B|C7_02130W|orf19.13855|IPF3930|IPF18613.2|IPF3930.2|Contig4-2803_0006|orf6.3367|orf6.7658|CA4969|CaJ7.0248|CaO19_6502|CaJ7_0248|CaO19.6502	ORF|Uncharacterized	Ca22chr7A_C_albicans_SC5314	Short-chain dehydrogenase/reductase; upregulation correlates with clinical development of fluconazole resistance
C1_04080W_A	MAD2	CAWG_00985|orf19.1040|C1_04080W_B|C1_04080W|orf19.8642|IPF17891.2|IPF17882.3|Contig4-2664_0009|orf6.2122|orf6.2317|CA1033|CaO19.1040	ORF|Verified	Ca22chr1A_C_albicans_SC5314	Protein required for the spindle assembly checkpoint of the cell cycle; necessary for survival in host cell macrophages and for virulence in a mouse model of systemic candidiasis
C1_01560W_A	SIZ1	orf19.3345|C1_01560W_B|C1_01560W|orf19.10853|IPF23962.1|IPF4805.2|Contig4-2944_0001|Contig4-2944_0002|orf6.4736|CA2723|CaO19.10853|CaO19.3345|IPF4805	ORF|Uncharacterized	Ca22chr1A_C_albicans_SC5314	Possible SUMO/Smt3 ligase; Rim101-repressed
C6_00470C_A	FET99	orf19.4212|C6_00470C_B|C6_00470C|orf19.11689|orf6.5009|FET32|IPF11905.2|IPF17401.3|Contig4-2671_0004|Contig4-2671_0005|orf6.790|CA2923|CaO19.4212	ORF|Verified	Ca22chr6A_C_albicans_SC5314	Multicopper oxidase family protein; similar to S. cerevisiae Fet3; does not complement S. cerevisiae fet3 mutant growth under low-iron; iron-repressed; regulated by Tup1, Rim101; flow model biofilm induced; Spider biofilm repressed
C7_00910C_A		orf19.7023|C7_00910C_B|C7_00910C|IPF2361.1|Contig4-3091_0017|orf6.7949|CA5208|CaJ7.0109|CaO19.7023|IOC4|CaJ7_0109|CaO19_7023|IPF2361	ORF|Uncharacterized	Ca22chr7A_C_albicans_SC5314	Ortholog of S. cerevisiae Ioc4, a protein that influences gene expression through chromatin remodeling; oxidative stress-induced via Cap1
C5_03710C_A		CAWG_04743|orf19.1124|C5_03710C_B|C5_03710C|orf19.8722|IPF26195.1|IPF2326.2|orf6.1199|CA0361|CaO19.8722|CaO19.1124|IPF2326	ORF|Uncharacterized	Ca22chr5A_C_albicans_SC5314	Protein of unknown function; flow model biofilm induced; Spider biofilm induced
C5_03690W_A		CAWG_04741|orf19.6681|C5_03690W_B|C5_03690W|IPF2321.2|Contig4-2760_0006|orf6.6790|CA4283|AES5|CaO19.6681|IFJ4	ORF|Uncharacterized	Ca22chr5A_C_albicans_SC5314	Protein of unknown function; Spider biofilm induced
C4_00830W_A	SPS20	CAWG_03698|orf19.4157|C4_00830W_B|C4_00830W|orf19.11633|IPF23098.1|IPF15661.1|Contig4-1990_0001|orf6.2621|CA1225|CaO19.11633|SPS199|CaO19.4157	ORF|Uncharacterized	Ca22chr4A_C_albicans_SC5314	Peroxisomal 2,4-dienoyl-CoA reductase; stationary phase enriched protein; Spider biofilm induced
C2_01880C_A	ZCF6	CAWG_03956|orf19.1497|C2_01880C_B|C2_01880C|IPF19100.2|CA6255|CaO19.1497|IPF19614.5f	ORF|Verified	Ca22chr2A_C_albicans_SC5314	Putative transcription factor with zinc cluster DNA-binding motif; involved in virulence
C4_01890C_A	ARL1	CAWG_03605|orf19.4603|C4_01890C_B|C4_01890C|orf19.12073|IPF22634.1|IPF6027.1|Contig4-2931_0016|orf6.7902|CA5165|CaO19.12073|CaO19.4603	ORF|Verified	Ca22chr4A_C_albicans_SC5314	Putative GTPase in the late Golgi involved in regulation of polarized growth and secretion; mutation confers dose-dependent sensitivity to Brefeldin A
C4_00850C_A		orf19.4707|C4_00850C_B|C4_00850C|orf19.12178|orf6.3514|IPF22562.1|IPF4440.2|Contig4-2960_0019|CA1840|ASM1|CaO19.4707|CaO19.12178|IFP3	ORF|Uncharacterized	Ca22chr4A_C_albicans_SC5314	Putative secreted acid sphingomyelin phosphodiesterase; possible Kex2p substrate
CR_02130W_A	ECM4	CAWG_01559|orf19.2613|CR_02130W_B|CR_02130W|orf19.10144|IPF24763.1|IPF8505.2|Contig4-2859_0005|orf6.4272|ECM41|CA2386|ECM41.3f|ECM41.3|GTO1	ORF|Verified	Ca22chrRA_C_albicans_SC5314	Cytoplasmic glutathione S-transferase; regulated by Nrg1, Tup1; induced in core stress response, in cyr1 or ras1 mutant (yeast or hyphal cells); Tn mutation affects filamentous growth; stationary phase enriched; Spider biofilm induced
C1_09020W_A		CAWG_00527|orf19.4758|C1_09020W_B|C1_09020W|orf19.12222|IPF22468.1|IPF14389.2|Contig4-2557_0006|orf6.4597|CA2631|CaO19.4758|CaO19.12222|IPF14389	ORF|Uncharacterized	Ca22chr1A_C_albicans_SC5314	Putative reductase or dehydrogenase; Hap43-repressed gene; alkaline repressed
C2_01980C_A	SRD1	CAWG_03966|orf19.1510|C2_01980C_B|C2_01980C|orf19.9085|IPF9282|IPF25762.1|IPF9282.2|Contig4-1782_0005|orf6.3961|CA2178|CaO19.9085|CaO19.1510|SDF1	ORF|Uncharacterized	Ca22chr2A_C_albicans_SC5314	Sur7 family protein with PalI-like domains; not required for stress responses; mutant is viable
CR_09340W_A		CAWG_02204|orf19.7329|CR_09340W_B|CR_09340W|IPF1981.1|Contig4-3033_0014|orf6.8410|CA5565|CaO19.7329|QRI8	ORF|Uncharacterized	Ca22chrRA_C_albicans_SC5314	Ortholog(s) have ubiquitin conjugating enzyme activity, ubiquitin-protein transferase activity
C1_06660W_A		CAWG_00747|orf19.6245|C1_06660W_B|C1_06660W|orf19.13623|IPF19079.2|IPF9145.2|Contig4-2635_0007|orf6.2197|orf6.985|CA0962|CaO19.6245|IPF9145	ORF|Uncharacterized	Ca22chr1A_C_albicans_SC5314	Protein of unknown function; regulated by osmotic stress via Hog1 and oxidative stress (Hog1- and Cap1-independent); induced by alpha pheromone in SpiderM medium; Spider biofilm induced
CR_01170W_A		CAWG_01470|orf19.3237|CR_01170W_B|CR_01170W|orf19.10747|IPF24059.1|IPF204.1|Contig4-2605_0007|Contig4-2605_0008|orf6.8237|CA5435|CaO19.3237|UFD4|CaO19.10747	ORF|Uncharacterized	Ca22chrRA_C_albicans_SC5314	Ortholog(s) have proteasome regulatory particle binding activity and role in free ubiquitin chain polymerization, negative regulation of telomerase activity
C1_05140W_A	BRG1	CAWG_00884|orf19.4056|C1_05140W_B|C1_05140W|orf19.11538|IPF23188.1|IPF7666.2|Contig4-2593_0012|orf6.2451|CA1120|CaO19.11538|CaO19.4056|IPF7666|GAT2	ORF|Verified	Ca22chr1A_C_albicans_SC5314	Transcription factor; recruits Hda1 to hypha-specific promoters; Tn mutation affects filamentation; Hap43-repressed; Spider and flow model biofilm induced; required for Spider biofilm formation; Bcr1-repressed in RPMI a/a biofilms
C7_01910C_A		CAWG_05542|orf19.6530|C7_01910C_B|C7_01910C|orf19.13883|orf6.7630|IPF20620.1|IPF5149.1|Contig4-3024_0029|CA4948|CaJ7.0218|CaO19.13883|CaO19.6530|CaO19_6530|CaJ7_0218|IPF5149	ORF|Uncharacterized	Ca22chr7A_C_albicans_SC5314	Similar to bacterial DnaJ; transcript upregulated in low iron; flow model biofilm induced; Spider biofilm induced
C1_04930C_A		CAWG_00904|orf19.751|C1_04930C_B|C1_04930C|orf19.8371|IPF26527.1|IPF13409.2|Contig4-2145_0005|orf6.500|CA0096|CaO19.751|CaO19.8371|IPF13409|IPF13409.1	ORF|Uncharacterized	Ca22chr1A_C_albicans_SC5314	Ortholog of C. dubliniensis CD36 : Cd36_04660, Candida tropicalis NEW ASSEMBLY : CTRG1_04484, Candida tropicalis MYA-3404 : CTRG_04484 and Candida albicans WO-1 : CAWG_00904
CR_09560C_A		CAWG_02222|orf19.6606|CR_09560C_B|CR_09560C|IPF7943.2|Contig4-2790_0007|orf6.6218|CA3846|CaO19.6606|IPF7943	ORF|Uncharacterized	Ca22chrRA_C_albicans_SC5314	Ortholog of C. parapsilosis CDC317 : CPAR2_201040, C. auris B8441 : B9J08_001657, Candida tenuis NRRL Y-1498 : CANTEDRAFT_112677 and Debaryomyces hansenii CBS767 : DEHA2E02420g
C4_01190W_A	CAS5	CAWG_03664|orf19.4670|C4_01190W_B|C4_01190W|orf19.12140|IPF22550.1|IPF7414.1|Contig4-2599_0003|orf6.4066|CA2243|CaO19.12140|CaO19.4670|IPF7414	ORF|Verified	Ca22chr4A_C_albicans_SC5314	Transcription factor involved in regulation of cell wall homeostasis, adherence, stress response; mutants have reduced CFU in mice, hyphal defect in C. elegans infection; Spider biofilm induced
C5_00840W_A		CAWG_04477|orf19.8219|orf19.9539|IPF25380.1|IPF18752.2|IPF26708.1|IPF6382.1|Contig4-2633_0004|orf6.5693|orf6.2477|CA3430|orf19.1983|CaO19.587|CaO19.8219|IPF6382|orf19.587|C5_00840W_B|C5_00840W	ORF|Uncharacterized	Ca22chr5A_C_albicans_SC5314	Ortholog(s) have transcription export complex localization
C4_03510C_A	HWP2	orf19.3380|C4_03510C_B|C4_03510C|orf19.10888|PGA8|IPF23887.1|IPF14331.2|Contig4-2768_0012|Contig4-2768_0013|orf6.2933|CA1430|CaO19.3380|CaO19.10888|IPF14331	ORF|Verified	Ca22chr4A_C_albicans_SC5314	GPI-anchored, glycosylated cell wall protein; required for biofilm formation, adhesion, filamentous growth on some media; expressed in hyphae; mutant delayed in virulence; regulated by Efg1, Tup1; similar to Hwp1 and Rbt1 domains
C2_03330C_A	HOG1	CAWG_04100|orf19.895|C2_03330C_B|C2_03330C|orf19.8514|IPF26431.1|IPF3669.2|Contig4-3099_0012|orf6.7282|CA4677|CaO19.8514|CaO19.895	ORF|Verified	Ca22chr2A_C_albicans_SC5314	MAP kinase of osmotic-, heavy metal-, and core stress response; role in regulation of response to stress; phosphorylated in response to H2O2 or NaCl; acts as repressor of START; mutant induces protective mouse immune response
C1_01420C_A	CRL1	CAWG_01235|orf19.3330|C1_01420C_B|C1_01420C|orf19.10840|RHO4|IPF23945.1|IPF11512.1|Contig4-2976_0002|orf6.5024|CA2933|CaO19.3330|CaO19.10840|IPF11512	ORF|Verified	Ca22chr1A_C_albicans_SC5314	Predicted GTPase of RHO family; CAAX motif geranylgeranylated; expression in S. cerevisiae causes dominant-negative inhibition of pheromone response
C7_03150W_A		CAWG_05648|orf19.5140|C7_03150W_B|C7_03150W|orf19.12605|IPF22042.1|IPF8138.2|Contig4-2489_0004|orf6.5958|CA3634|CaJ7.0362|LPF34|CaO19.5140|CaJ7_0362|CaO19_5140|CaO19.12605|IFA25	ORF|Uncharacterized	Ca22chr7A_C_albicans_SC5314	Protein of unknown function; rat catheter and Spider biofilm induced
C2_08890W_A		CAWG_05972|orf19.217|C2_08890W_B|C2_08890W|orf19.7849|IPF27112.1|IPF12324.2|Contig4-2967_0001|orf6.5156|CA3031|CaO19.217|CaO19.7849|IPF12324	ORF|Uncharacterized	Ca22chr2A_C_albicans_SC5314	Ortholog(s) have DNA binding activity
C6_00480C_A	FET31	CAWG_05310|FET3|orf19.4211|C6_00480C_B|C6_00480C|orf19.11687|FET33|IPF11908.2|IPF19406.2|Contig4-2671_0009|Contig4-2671_0010|orf6.176|orf6.5010|CA2924|CaO19.4211|CaO19.11687	ORF|Verified	Ca22chr6A_C_albicans_SC5314	Putative multicopper oxidase; ketoconazole/caspofungin/amphotericin B repressed; Sef1/Sfu1/Hap43 regulated; reports differ if functional homolog of ScFet3; rat catheter and Spider biofilm induced
C3_06000W_A	AHR1	CAWG_02909|orf19.7381|C3_06000W_B|C3_06000W|IPF1292|IPF1292.1|Contig4-3093_0048|orf6.8541|CA5678|CaO19.7381|ZCF37	ORF|Verified	Ca22chr3A_C_albicans_SC5314	Zn(II)2Cys6 transcription factor; involved in regulation of adhesion genes; involved in white-opaque switch; acts as repressor of START; forms complex with Mcm1; mutant is sensitive to 5-fluorocytosine and lithium chloride
C1_12290C_A	RBD1	CAWG_00212|orf19.5234|C1_12290C_B|C1_12290C|orf19.12698|IPF11263.3|IPF13941.2|Contig4-3067_0034|orf6.2435|orf6.7708|CA5013|CaO19.5234|IPF13941	ORF|Verified	Ca22chr1A_C_albicans_SC5314	Rhomboid-like protein; similar to putative intramembrane serine proteases; role in filamentous growth; Gcn4-regulated; caspofungin repressed; Spider biofilm induced
C3_03360W_A	FCY2	CAWG_02660|orf19.333|C3_03360W_B|C3_03360W|orf19.7965|FCY22|IPF8342.3|IPF12764.2|Contig4-2216_0002|Contig4-2705_0018|orf6.1188|orf6.1275|orf6.5625|CA0357|FCY21|CaO19.333	ORF|Verified	Ca22chr3A_C_albicans_SC5314	Purine-cytosine permease of pyrimidine salvage; mutation associated with resistance to flucytosine in clinical isolates; transposon mutation affects filamentation; farnesol-upregulated in biofilm
C1_09420W_A	LIP2	CAWG_00487|orf19.4804|C1_09420W_B|C1_09420W|orf19.12267|IPF22428.1|IPF6120.2|Contig4-3040_0021|orf6.5210|CA3068|CaO19.12267|CaO19.4804	ORF|Verified	Ca22chr1A_C_albicans_SC5314	Secreted lipase; member of a differentially expressed lipase gene family; expressed in alimentary tract, but not oral tissue, during mouse oral infection; may have a role in nutrition and/or in creating an acidic microenvironment
C2_10310C_A	KIP2	CAWG_06102|orf19.1747|C2_10310C_B|C2_10310C|orf19.9315|IPF10752.2|IPF16668.3|Contig4-2591_0011|orf6.2020|orf6.86|CA0852|CaO19.1747	ORF|Uncharacterized	Ca22chr2A_C_albicans_SC5314	Putative kinesin-related motor protein involved in mitotic spindle positioning; repressed by alpha pheromone in SpiderM medium; periodic mRNA expression, peak at cell-cycle G2/M phase
CR_03900W_A	HST7	CAWG_01727|orf19.469|CR_03900W_B|CR_03900W|orf19.8100|STE7|IPF26774.1|IPF10048.2|Contig4-3015_0018|orf6.3212|CA1623|CaO19.8100|CaO19.469	ORF|Verified	Ca22chrRA_C_albicans_SC5314	MAP kinase kinase involved in mating and hyphal growth signal transduction pathways; phosphorylates Cek1p; wild-type virulence in mouse systemic infection; functional homolog of S. cerevisiae Ste7p; mutants are hypersensitive to caspofungin
CR_09350C_A		CAWG_02205|orf19.7330|CR_09350C_B|CR_09350C|IPF1983.1|Contig4-3033_0015|orf6.8411|CA5566|CaO19.7330|PET18	ORF|Uncharacterized	Ca22chrRA_C_albicans_SC5314	Protein with a predicted heme oxygenase domain; Spider biofilm induced
C4_06640C_A		CAWG_03164|orf19.2868|C4_06640C_B|C4_06640C|orf19.10386|IPF24452.1|IPF3252.2|Contig4-3009_0017|orf6.1536|CA0544|CaO19.2868|LDG9|CaO19.10386|IPF3252	ORF|Uncharacterized	Ca22chr4A_C_albicans_SC5314	Protein of unknown function; induced by alpha pheromone in SpiderM medium
C2_01910W_A		CAWG_03959|orf19.1502|C2_01910W_B|C2_01910W|orf19.9078|IPF25801.1|IPF15345.3|Contig4-2650_0014|orf6.192|orf6.3540|CA0028|CaO19.1502|IPF15345|IPF15345.2	ORF|Uncharacterized	Ca22chr2A_C_albicans_SC5314	Has domain(s) with predicted aminoacyl-tRNA hydrolase activity
C6_03090W_A		CAWG_05060|orf19.5592|C6_03090W_B|C6_03090W|orf19.13038|IPF16583.2|IPF6803.1|Contig4-2698_0007|orf6.1762|orf6.4434|orf6.4435|CA2503|CA2504|orf19.5593|IPF6803.5f	ORF|Uncharacterized	Ca22chr6A_C_albicans_SC5314	Ortholog of C. dubliniensis CD36 : Cd36_63980, Candida tenuis NRRL Y-1498 : CANTEDRAFT_115187, Candida tropicalis NEW ASSEMBLY : CTRG1_02719 and Candida tropicalis MYA-3404 : CTRG_02719
CR_00370W_A		CAWG_01398|orf19.7497|CR_00370W_B|CR_00370W|IPF420.2|Contig4-3107_0021|orf6.8749|CA5841|CaO19.7497|IPF420	ORF|Uncharacterized	Ca22chrRA_C_albicans_SC5314	Ortholog(s) have ubiquitin-protein transferase activity, role in ubiquitin-dependent protein catabolic process and Cul3-RING ubiquitin ligase complex localization
C7_00100W_A	FRP2	CAWG_05367|orf19.7112|C7_00100W_B|C7_00100W|IPF5625.1|Contig4-2995_0020|orf6.8441|CA5586|CaJ7.0017|CaO19.7112|CaO19_7112|CaJ7_0017|IPF5625	ORF|Uncharacterized	Ca22chr7A_C_albicans_SC5314	Putative ferric reductase; alkaline induced by Rim101; fluconazole-downregulated; upregulated in the presence of human neutrophils; possibly adherence-induced; regulated by Sef1, Sfu1, and Hap43
C1_09920W_A	VPS41	CAWG_00440|orf19.4858|C1_09920W_B|C1_09920W|orf19.12321|orf19.12322|orf19.12323|IPF12249.2|IPF12250.3|IPF28261.1|IPF28247.1|IPF12252.2|IPF28264.1|Contig4-2920_0005|Contig4-2920_0006|orf6.7353|orf6.7352|orf6.687|CA4729|CA4728|orf19.4859|orf19.4860|VAM2|VPS41.5f	ORF|Verified	Ca22chr1A_C_albicans_SC5314	Protein similar to S. cerevisiae Vps41p, which is involved in vacuole organization and biogenesis; transposon mutation affects filamentous growth; regulated by Gcn4p; induced in response to amino acid starvation (3-aminotriazole treatment)
CR_00610W_A	IFF4	CAWG_01420|orf19.7472|CR_00610W_B|CR_00610W|IPF2507.1|Contig4-3027_0015|orf6.8724|CA5819|CaO19.7472	ORF|Verified	Ca22chrRA_C_albicans_SC5314	Adhesin-like cell surface protein; putative GPI-anchor; null mutant germ tubes show decreased adhesion to plastic substrate; mutants are viable; Hap43-repressed gene
C1_11490C_A	BTA1	CAWG_00288|orf19.1171|C1_11490C_B|C1_11490C|orf19.8764|IPF26156.1|IPF7635.2|Contig4-2602_0002|orf6.3438|CA1783|CaO19.8764|CaO19.1171|IPF7635	ORF|Uncharacterized	Ca22chr1A_C_albicans_SC5314	Ortholog of C. dubliniensis CD36 : Cd36_10780, C. parapsilosis CDC317 : CPAR2_208080, C. auris B8441 : B9J08_003841 and Candida tenuis NRRL Y-1498 : CANTEDRAFT_120956
C5_00810C_A		orf19.584|C5_00810C_B|C5_00810C|orf19.8216|IPF26714.1|IPF6390.1|Contig4-2778_0005|orf6.5696|CA3434|CaO19.8216|CCP2|CaO19.584|CCP1|CAWG_04474	ORF|Uncharacterized	Ca22chr5A_C_albicans_SC5314	Has domain(s) with predicted heme binding, peroxidase activity and role in oxidation-reduction process, response to oxidative stress
C5_02340C_A	CST20	CAWG_04617|orf19.4242|C5_02340C_B|C5_02340C|orf19.11717|STE20|IPF23033.1|IPF7017.1|Contig4-2769_0006|orf6.6603|CA4132|CaO19.11717|CaO19.4242	ORF|Verified	Ca22chr5A_C_albicans_SC5314	Protein kinase of Ste20p/p65PAK family, required for wild-type mating efficiency and virulence in a mouse model; Cst20p-Hst7p-Cek1p-Cph1p MAPK pathway regulates some hyphal growth; involved in Cdc42p growth regulation
C6_00630W_A		CAWG_05295|orf19.4195|C6_00630W_B|C6_00630W|orf19.11672|IPF23072.1|IPF28497.1|Contig4-2373_0003|Contig4-2426_0002|orf6.2740|orf6.652|CaO19.4195	ORF|Uncharacterized	Ca22chr6A_C_albicans_SC5314	Ortholog of C. dubliniensis CD36 : Cd36_60540, C. parapsilosis CDC317 : CPAR2_602830, Candida tenuis NRRL Y-1498 : CANTEDRAFT_108530 and Debaryomyces hansenii CBS767 : DEHA2F15532g
C1_09590C_A	LIP10	CAWG_00471|orf19.4822|C1_09590C_B|C1_09590C|orf19.12285|IPF22423.1|IPF11790.1|Contig4-2746_0010|orf6.7389|CA4757|CaO19.4822|CaO19.12285	ORF|Verified	Ca22chr1A_C_albicans_SC5314	Secreted lipase, member of a lipase gene family whose members are expressed differentially in response to carbon source and during infection; may have a role in nutrition and/or in creating an acidic microenvironment
C4_02920W_A		CAWG_03506|orf19.2703|C4_02920W_B|C4_02920W|orf19.10218|orf6.5491|IPF24607.1|IPF5045.1|Contig4-2809_0011|CA3266|CaO19.10218|CaO19.2703|IPF5045	ORF|Uncharacterized	Ca22chr4A_C_albicans_SC5314	Specificity factor required for ubiquitination and sorting of specific cargo proteins at the multivesicular body; ortholog of S. cerevisiae Ear1; transcript regulated by iron; Ssr1-represssed; Spider biofilm induced
C2_09770C_A	INP51	CAWG_06050|orf19.1373|C2_09770C_B|C2_09770C|orf19.8953|IPF9874.2|IPF9872.3|Contig4-2586_0004|Contig4-2586_0005|orf6.1145|orf6.4159|CA2308|CaO19.1373|IPF9874.3	ORF|Verified	Ca22chr2A_C_albicans_SC5314	Putative phosphatidylinositol-4,5-bisphosphate phosphatase; involved in maintenance of phosphoinositide levels; affects hyphal growth, virulence, cell integrity; interacts with Irs4p
CR_10340W_A	PTP3	CAWG_02293|orf19.7610|CR_10340W_B|CR_10340W|IPF643.2|Contig4-3108_0065|Contig4-3108_0066|orf6.8958|CA6009|CaO19.7610|IPF643	ORF|Verified	Ca22chrRA_C_albicans_SC5314	Putative protein tyrosine phosphatase; hypha induced; alkaline induced; regulated by Efg1, Ras1, cAMP pathways; mutants are viable; Spider biofilm induced; rat catheter biofilm repressed; flow model biofilm repressed
C6_04050W_A		orf19.1219|C6_04050W_B|C6_04050W|IPF29539.1|orf6.671|CA6186|CaO19.1219|IPF9507.5f	ORF|Uncharacterized	Ca22chr6A_C_albicans_SC5314	Ortholog of Spathaspora passalidarum NRRL Y-27907 : SPAPADRAFT_149713
C1_10340W_A		CAWG_00399|orf19.4905|C1_10340W_B|C1_10340W|orf19.12370|IPF8862.2|IPF28254.1|Contig4-2762_0006|orf6.1618|CA0592|CaO19.4905|IPF8862	ORF|Uncharacterized	Ca22chr1A_C_albicans_SC5314	Putative MFS transporter; Hap43p-induced gene; also regulated by regulated by Sef1p and Sfu1p; repressed in a ssr1 null mutant
C3_03710W_A	CCC1	CAWG_02688|orf19.6948|C3_03710W_B|C3_03710W|orf19.14210|IPF20199.1|IPF5909.2|Contig4-3085_0020|orf6.7334|CA4713|CaO19.14210|CaO19.6948	ORF|Verified	Ca22chr3A_C_albicans_SC5314	Manganese transporter; required for normal filamentous growth; mRNA binds She3, localized to hyphal tips; repressed by NO, alkaline pH; colony morphology-related regulation by Ssn6; regulated by Sef1, Sfu1, Hap43; Spider biofilm induced
C4_01450W_A	PWP1	CAWG_03639|orf19.4640|C4_01450W_B|C4_01450W|orf19.12110|IPF15595.2|IPF28303.1|Contig4-2596_0001|orf6.2368|CA1064	ORF|Uncharacterized	Ca22chr4A_C_albicans_SC5314	Putative rRNA processing protein; Hap43-induced; repressed in core stress response
C3_03680W_A		orf19.6951|C3_03680W_B|C3_03680W|orf19.14213|IPF19383.2|IPF16613.2|Contig4-3085_0023|orf6.232|orf6.7337|CA4715|DPL1|CaO19.6951|CAWG_02685	ORF|Uncharacterized	Ca22chr3A_C_albicans_SC5314	Ortholog(s) have sphinganine-1-phosphate aldolase activity and role in calcium-mediated signaling, cellular response to starvation, sphingolipid metabolic process
C2_07650C_A		CAWG_05861|orf19.1860.1|C2_07650C_B|C2_07650C|orf19.9762|IPF25116.1|IPF4072.2|orf6.1260|orf6.4262|CA2380|orf19.2217	ORF|Uncharacterized	Ca22chr2A_C_albicans_SC5314	Ortholog(s) have extracellular region localization
C4_00670W_A	TOK1	CAWG_03732|orf19.4175|C4_00670W_B|C4_00670W|orf19.11651|IPF23079.1|IPF6179.2|Contig4-2228_0004|Contig4-2228_0005|orf6.6069|CA3725|CaO19.11651|CaO19.4175|TOK1.3f|TOK1.3	ORF|Verified	Ca22chr4A_C_albicans_SC5314	Outwardly rectifying, noisily gated potassium channel; modulates sensitivity to human salivary histatin (Hst5); very similar to S. cerevisiae Tok1p; Bcr1-repressed in RPMI a/a biofilms
C7_03260C_A		CAWG_05659|orf19.5129|C7_03260C_B|C7_03260C|orf19.12594|IPF22063.1|IPF14562.1|Contig4-2185_0008|orf6.3402|CA1756|CaJ7.0375|PMP4|CaO19.12594|CaO19_5129|CaJ7_0375|CaO19.5129|IPF14562	ORF|Uncharacterized	Ca22chr7A_C_albicans_SC5314	Ortholog of C. dubliniensis CD36 : Cd36_72910, C. parapsilosis CDC317 : CPAR2_704100, C. auris B8441 : B9J08_002713 and Candida tenuis NRRL Y-1498 : CANTEDRAFT_113193
C5_03680W_A	FGR27	CAWG_04740|orf19.6680|C5_03680W_B|C5_03680W|IPF2319.1|Contig4-2760_0008|orf6.6789|CA4282|CaO19.6680|IPF2319	ORF|Verified	Ca22chr5A_C_albicans_SC5314	Zn(II)2Cys6 transcription factor; transposon mutation affects filamentous growth; required for yeast cell adherence to silicone substrate; Spider biofilm induced
C5_04320C_A		CAWG_04805|orf19.3919|C5_04320C_B|C5_04320C|orf19.11401|IPF23216.1|IPF12694.2|Contig4-2398_0003|orf6.4057|CA2236|LPF25|CaO19.11401|CaO19.3919|IFA23	ORF|Uncharacterized	Ca22chr5A_C_albicans_SC5314	RNI-like superfamily domain-containing protein; early-stage flow model biofilm induced; Spider biofilm induced
CR_06670W_A	CFL11	orf19.701|CR_06670W_B|CR_06670W|orf19.8320|IPF26596.1|IPF7992.1|FRE8|CFL96|CFL9|Contig4-2984_0006|orf6.3325|CA1701|CaO19.8320|CaO19.701|CAWG_01966	ORF|Verified	Ca22chrRA_C_albicans_SC5314	Superoxide-generating NADPH oxidase, produces extracellular burst of reactive oxygen species at growing cell tips during hyphal morphogenesis, flucytosine repressed; possibly adherence-induced; rat catheter biofilm repressed
C1_07370C_A	CPH1	CAWG_00682|orf19.4433|C1_07370C_B|C1_07370C|orf19.11912|APRP1|ACPR1|ACPR|IPF9866.3|IPF5536.2|Contig4-2476_0010|orf6.2724|orf6.695|orf6.7245|CA0154|CaO19.4433	ORF|Verified	Ca22chr1A_C_albicans_SC5314	Transcription factor; for mating, filamentation on solid media, pheromone-stimulated biofilms; in pathway with Ess1, Czf1; required with Efg1 for host cytokine response; regulates galactose metabolism genes; rat cathether biofilm repressed
C3_04420W_A		orf19.5892|C3_04420W_B|C3_04420W|orf19.13310|orf19.13312|orf19.13313|IPF21155.1|IPF1857.2|Contig4-3084_0038|Contig4-3084_0040|Contig4-3084_0041|orf6.9148|orf6.9146|orf6.9145|CA6150|orf19.5889|orf19.5891|IPF1857	ORF|Uncharacterized	Ca22chr3A_C_albicans_SC5314	Ortholog of S. cerevisiae Hul4; similar to hect domain E3 ubiquitin-protein ligases; Hap43-repressed gene
C2_09050C_A		CAWG_05987|orf19.199|C2_09050C_B|C2_09050C|orf19.7829|IPF27109.1|IPF9069.2|Contig4-1852_0003|Contig4-1950_0007|orf6.5931|CA3617|CaO19.7829|CaO19.199|IPF9069	ORF|Uncharacterized	Ca22chr2A_C_albicans_SC5314	Protein of unknown function; hyphal-induced expression; upregulated in a cyr1 null mutant
CR_05210W_A		CAWG_01853|orf19.557|CR_05210W_B|CR_05210W|orf19.8192|IPF19891.2|IPF29785.1|Contig4-2852_0001|orf6.2136|CA0928|CaO19.557|IPF19891|IPF19891.1	ORF|Uncharacterized	Ca22chrRA_C_albicans_SC5314	Protein of unknown function; Hap43-repressed; Spider biofilm repressed
C5_05210W_A		CAWG_04887|orf19.4014|C5_05210W_B|C5_05210W|orf19.11497|IPF3355|IPF23246.1|IPF3355.2|Contig4-3094_0038|orf6.7427|CA4781|CaO19.4014|CaO19.11497	ORF|Uncharacterized	Ca22chr5A_C_albicans_SC5314	Planktonic growth-induced gene
C4_02970C_A	UBR1	CAWG_03501|orf19.2695|C4_02970C_B|C4_02970C|orf19.10210|IPF24638.1|IPF5026.2|Contig4-2782_0002|orf6.5483|CA3262|CaO19.10210|CaO19.2695|UBR11.3f|UBR11.3	ORF|Verified	Ca22chr4A_C_albicans_SC5314	Protein similar to S. cerevisiae Ubr1p ubiquitin-protein ligase; regulates stability of Ume6p in response to oxygen availability; transposon mutation affects filamentous growth; Spider biofilm induced
CR_07090W_A	STT4	CAWG_02007|orf19.1814|CR_07090W_B|CR_07090W|orf19.9377|IPF14337.3|IPF29300.1|orf6.1129|orf6.1175|orf6.1616|CA0324|CaO19.1814|IPF14337.2	ORF|Verified	Ca22chrRA_C_albicans_SC5314	Putative phosphatidylinositol-4-kinase
C1_09780C_A		CAWG_00453|orf19.4843|C1_09780C_B|C1_09780C|orf19.12306|IPF22381.1|IPF4496.1|Contig4-3078_0013|orf6.7368|CA4741|CaO19.4843|CaO19.12306|IPF4496	ORF|Uncharacterized	Ca22chr1A_C_albicans_SC5314	Putative iron/copper reductas; involved in iron homeostasis; rat catheter and Spider biofilm induced
C7_02840C_A	ERG5	CAWG_05628|orf19.5178|C7_02840C_B|C7_02840C|orf19.12645|IPF22052.1|IPF5398.1|Contig4-2348_0004|orf6.6958|CA4418|CaJ7.0323|CaO19.12645|CaO19.5178|CaO19_5178|CaJ7_0323	ORF|Verified	Ca22chr7A_C_albicans_SC5314	Putative C-22 sterol desaturase; fungal C-22 sterol desaturases are cytochrome P450 enzymes of ergosterol biosynthesis, catalyze formation of the C-22(23) double bond in the sterol side chain; transposon mutation affects filamentous growth
CR_01740W_A	MCI4	CAWG_01524|orf19.2570|CR_01740W_B|CR_01740W|orf19.10102|IPF24789.1|IPF2728.2|Contig4-3016_0007|orf6.4671|CA2680|CaO19.2570|CaO19.10102	ORF|Uncharacterized	Ca22chrRA_C_albicans_SC5314	Putative NADH-ubiquinone dehydrogenase; Hap43p-repressed gene
C2_01450C_A		CAWG_03917|orf19.1449|C2_01450C_B|C2_01450C|orf19.9024|IPF25807.1|IPF7863.1|IPF7863|Contig4-3018_0017|orf6.7124|CA4549|CaO19.1449|CaO19.9024	ORF|Uncharacterized	Ca22chr2A_C_albicans_SC5314	Protein of unknown function; induced in azole-resistant strain that overexpresses MDR1; protein present in exponential and stationary growth phase yeast cultures; Spider biofilm induced
C1_13510C_A	TGL99	CAWG_00101|orf19.4982|C1_13510C_B|C1_13510C|orf19.12449|IPF22252.1|IPF11815.2|Contig4-2494_0015|orf6.2629|CA1232|CaO19.12449|CaO19.4982|IPF11815	ORF|Uncharacterized	Ca22chr1A_C_albicans_SC5314	Has domain(s) with predicted role in lipid metabolic process
C1_02520W_A	SCW4	CAWG_01129|orf19.2941|C1_02520W_B|C1_02520W|orf19.10458|IPF24282.1|IPF8122.1|Contig4-2841_0015|orf6.4005|CA2202|CMP66|CaO19.10458|CaO19.2941	ORF|Uncharacterized	Ca22chr1A_C_albicans_SC5314	Putative cell wall protein; substrate for Kex2p processing in vitro; expression regulated by white-opaque switch; alkaline repressed; possibly essential (UAU1 method); flow model biofilm induced; Spider biofilm induced
C2_02530W_A		CAWG_04021|orf19.1577|C2_02530W_B|C2_02530W|orf19.9150|IPF25781.1|IPF9634.1|Contig4-3005_0030|orf6.5343|CA3166|CaO19.1577|CaO19.9150|IPF9634	ORF|Uncharacterized	Ca22chr2A_C_albicans_SC5314	Has domain(s) with predicted DNA-binding transcription factor activity, sequence-specific DNA binding, zinc ion binding activity and role in regulation of transcription, DNA-templated
C2_04750W_A		CAWG_04231|orf19.192|C2_04750W_B|C2_04750W|orf19.7822|IPF27132.1|IPF14728.2|Contig4-2639_0004|Contig4-2639_0005|orf6.2965|CA1448|CaO19.7822|CaO19.192|IPF14728	ORF|Uncharacterized	Ca22chr2A_C_albicans_SC5314	Ortholog of C. dubliniensis CD36 : Cd36_19320, C. parapsilosis CDC317 : CPAR2_209670, C. auris B8441 : B9J08_002950 and Candida tenuis NRRL Y-1498 : CANTEDRAFT_113478
C3_02680C_A	SLD1	orf19.260|C3_02680C_B|C3_02680C|orf19.7892|IPF13723.2|IPF29880.1|Contig4-2723_0009|orf6.1455|orf6.548|CA0109|CaO19.260|IPF13723|CAWG_02591	ORF|Verified	Ca22chr3A_C_albicans_SC5314	Sphingolipid delta-8 desaturase; catalyzes desaturation at C8 in the long-chain base moiety of ceramides in glucosylceramide synthesis, important for virulence; ketoconazole and hypoxia induced; Hap43-repressed; Spider biofilm induced
C6_03310W_A		CAWG_05039|orf19.5619|C6_03310W_B|C6_03310W|orf19.13064|IPF12435.2|IPF19389.2|Contig4-2504_0006|orf6.213|orf6.4778|CA2755|LPF39|CaO19.5619|IFA12	ORF|Uncharacterized	Ca22chr6A_C_albicans_SC5314	Protein of unknown function; induced by alpha pheromone in SpiderM medium; Spider biofilm induced
C2_02490C_A		orf19.1573|C2_02490C_B|C2_02490C|orf19.9146|IPF8267.2|IPF29441.1|Contig4-2925_0014|orf6.1885|orf6.477|CA0761|CaO19.1573|IPF8267|CAWG_04017	ORF|Uncharacterized	Ca22chr2A_C_albicans_SC5314	Ortholog(s) have fungal-type vacuole membrane, vacuole-mitochondrion membrane contact site localization
C4_00340W_A	PTC7	CAWG_03749|orf19.5661|C4_00340W_B|C4_00340W|orf19.13106|YHR76|IPF21537.1|IPF5279.1|Contig4-3054_0012|orf6.6901|CA4370|CaO19.5661|CaO19.13106|IPF5279	ORF|Verified	Ca22chr4A_C_albicans_SC5314	Protein phosphatase, type 2C; has S/T phosphatase activity, Mn2+/Mg2+ dependent; predicted membrane-spanning segment and mitochondrion-targeting signal
C1_07870C_A	SMI1	CAWG_00633|orf19.5058|C1_07870C_B|C1_07870C|orf19.12525|IPF22129.1|IPF12215.2|Contig4-2407_0002|Contig4-2407_0003|orf6.3378|CA1740|CaO19.5058	ORF|Verified	Ca22chr1A_C_albicans_SC5314	Cell wall biosynthesis protein; Hap43, caspofungin-repressed; Cyr1-induced in hyphal cells; reduced biofilm cell wall glucan in mutant; possibly essential (UAU1 method); flow model biofilm induced
CR_09470W_A	AXL1	CAWG_02214|orf19.7342|CR_09470W_B|CR_09470W|IPF19813.1|Contig4-2379_0005|orf6.8423|CA5575|CaO19.7342|IPF19813	ORF|Uncharacterized	Ca22chrRA_C_albicans_SC5314	Putative endoprotease; induced by alpha factor; transcript is upregulated in an RHE model of oral candidiasis and in clinical isolates from HIV+ patients with oral candidiasis
C3_05050W_A	TRY4	orf19.5975|C3_05050W_B|C3_05050W|orf19.13396|IPF21248.1|IPF29.1|Contig4-3042_0024|orf6.9062|CA6084|CaO19.5975|CaO19.13396|IPF29	ORF|Verified	Ca22chr3A_C_albicans_SC5314	C2H2 transcription factor; fluconazole-repressed; induced in ssr1 mutant; required for yeast cell adherence to silicone substrate; Spider biofilm induced
C1_06780W_A	NPR1	orf19.6232|C1_06780W_B|C1_06780W|orf19.13612|IPF20888.1|IPF12521.2|Contig4-2906_0015|orf6.1586|orf6.5124|CA0576|CaO19.6232|CAWG_00735	ORF|Verified	Ca22chr1A_C_albicans_SC5314	Predicted serine/threonine protein kinase, involved in regulation of ammonium transport; induced in core stress response; Hap43p-repressed gene
C6_00990W_A	RIM9	CAWG_05260|orf19.101|C6_00990W_B|C6_00990W|orf19.7748|IPF20039.1|IPF10461.2|Contig4-1178_0001|orf6.2504|orf6.491|CA1150|CaO19.101	ORF|Verified	Ca22chr6A_C_albicans_SC5314	Protein required for alkaline pH response via the Rim101 signaling pathway; ortholog of S. cerevisiae Rim9 and A. nidulans palI; Spider biofilm induced
C5_01680C_A	CCN1	CAWG_04553|orf19.3207|C5_01680C_B|C5_01680C|orf19.10719|CLN1|IPF24117.1|IPF15597.2|Contig4-2538_0006|orf6.4392|CA2479|CaO19.10719|CaO19.3207	ORF|Verified	Ca22chr5A_C_albicans_SC5314	G1 cyclin; required for hyphal growth maintenance (not initiation); cell-cycle regulated transcription (G1/S); Cdc28p-Ccn1p initiates Cdc11p S394 phosphorylation on hyphal induction; expression in S. cerevisiae inhibits pheromone response
C3_03880C_A	PEP8	CAWG_02705|orf19.6927|C3_03880C_B|C3_03880C|orf19.14189|IPF20195.1|IPF4220.1|Contig4-2390_0008|orf6.7313|CA4699|CaO19.14189|CaO19.6927|IPF4220	ORF|Verified	Ca22chr3A_C_albicans_SC5314	Protein similar to S. cerevisiae Pep8p, which is involved in retrograde transport; transposon mutation affects filamentous growth
CR_07810W_A	YHB5	CAWG_02076|orf19.3710|CR_07810W_B|CR_07810W|orf19.11195|IPF23557.1|IPF9216.2|YHB3|Contig4-2800_0005|orf6.5308|CA3139|CaO19.11195|YHB2|CaO19.3710	ORF|Uncharacterized	Ca22chrRA_C_albicans_SC5314	Flavohemoglobin-related protein; not required for normal NO resistance; predicted globin/FAD-binding/NAD(P)-binding domains but lacks some conserved residues of flavohemoglobins; filament induced; rat catheter and Spider biofilm induced
CR_03640C_A		CAWG_01700|orf19.4362|CR_03640C_B|CR_03640C|orf19.11840|IPF22888.1|IPF7571.1|Contig4-2883_0014|orf6.3776|CA2036|CaO19.11840|MSP1|CaO19.4362	ORF|Uncharacterized	Ca22chrRA_C_albicans_SC5314	Ortholog(s) have role in protein targeting to mitochondrion and mitochondrial outer membrane, peroxisomal membrane localization
C6_04590C_A	NAG1	CAWG_04922|orf19.2156|C6_04590C_B|C6_04590C|orf19.9703|IPF2719.1|IPF29192.1|Contig4-2021_0001|orf6.5390|orf6.2470|CA1130|CaO19.2156	ORF|Verified	Ca22chr6A_C_albicans_SC5314	Glucosamine-6-phosphate deaminase; required for normal hyphal growth and mouse virulence; converts glucosamine 6-P to fructose 6-P; reversible reaction in vitro; gene and protein is GlcNAc-induced; Spider biofilm induced
C1_13450W_A	HYR1	orf19.4975|C1_13450W_B|C1_13450W|orf19.12440|Contig4-2860_0006|GPX1|IPF19734.1|IPF19516.2|orf6.3143|orf6.857|CA1576|CaO19.4975|CA0557|HYR1.53|IPF7957.2	ORF|Verified	Ca22chr1A_C_albicans_SC5314	GPI-anchored hyphal cell wall protein; macrophage-induced; repressed by neutrophils; resistance to killing by neutrophils, azoles; regulated by Rfg1, Efg1, Nrg1, Tup1, Cyr1, Bcr1, Hap43; Spider and flow model biofilm induced
C7_00260C_A		CAWG_05383|orf19.7096|C7_00260C_B|C7_00260C|IPF553.1|Contig4-3106_0015|orf6.8457|CA5603|CaJ7.0034|CaO19_7096|CaJ7_0034|CaO19.7096|IPF553	ORF|Uncharacterized	Ca22chr7A_C_albicans_SC5314	Ortholog of S. cerevisiae : YLR001C, C. dubliniensis CD36 : Cd36_70470, C. parapsilosis CDC317 : CPAR2_300640, C. auris B8441 : B9J08_002252 and Candida tenuis NRRL Y-1498 : CANTEDRAFT_124433
C4_00190W_A		CAWG_03764|orf19.5644|C4_00190W_B|C4_00190W|orf19.13089|IPF21540.1|IPF12127.2|Contig4-2558_0011|orf6.4513|CA2564|CaO19.5644|CaO19.13089|IPF12127	ORF|Uncharacterized	Ca22chr4A_C_albicans_SC5314	Ortholog(s) have role in ascospore-type prospore membrane assembly, spore membrane bending pathway and cytoplasm, prospore membrane localization
C2_00240C_A	SOD6	orf19.2108|C2_00240C_B|C2_00240C|orf19.9656|PGA9|IPF25284.1|IPF15423.2|SOD33|Contig4-1579_0007|Contig4-1856_0002|orf6.4753|CA2737|CaO19.9656|CaO19.2108|IPF15423|CAWG_03804	ORF|Verified	Ca22chr2A_C_albicans_SC5314	Copper-containing superoxide dismutase; gene family includes SOD1, SOD4, SOD5, and SOD6; gene may contain an intron; Hap43-repressed; flow model and rat catheter biofilm induced
C5_00530W_A		CAWG_04447|orf19.936|C5_00530W_B|C5_00530W|orf19.8551|IPF26316.1|IPF9398.1|Contig4-2726_0007|Contig4-2726_0009|orf6.8185|CA5393|ASM2|CaO19.8551|CaO19.936|IPF9398	ORF|Uncharacterized	Ca22chr5A_C_albicans_SC5314	Ortholog of C. dubliniensis CD36 : Cd36_50530, C. parapsilosis CDC317 : CPAR2_303990, Candida tenuis NRRL Y-1498 : CANTEDRAFT_107934 and Pichia stipitis Pignal : PICST_63283
C4_00260W_A		orf19.5651|C4_00260W_B|C4_00260W|orf19.13096|IPF16104.2|IPF18451.2|Contig4-3054_0028|orf6.4520|orf6.6891|CA4361|CaO19.5651|IPF16104|CAWG_03757	ORF|Uncharacterized	Ca22chr4A_C_albicans_SC5314	Ortholog(s) have histone demethylase activity (H3-K4 specific), histone demethylase activity (H3-dimethyl-K4 specific) and histone demethylase activity (H3-monomethyl-K4 specific), more
C2_07100W_A		CAWG_05807|orf19.2265|C2_07100W_B|C2_07100W|orf19.9805|IPF25054.1|IPF11108.2|Contig4-2843_0011|orf6.5881|CA3575|CaO19.9805|SNF12|CaO19.2265|IPF11108	ORF|Uncharacterized	Ca22chr2A_C_albicans_SC5314	Ortholog(s) have DNA translocase activity and role in positive regulation of transcription by RNA polymerase II, positive regulation of transcription from RNA polymerase II promoter in response to amino acid starvation
C4_03470C_A	ECE1	CAWG_03461|orf19.3374|C4_03470C_B|C4_03470C|orf19.10882|IPF23894.1|IPF14152.1|Contig4-2242_0004|orf6.2886|CA1402|CaO19.10882|CaO19.3374	ORF|Verified	Ca22chr4A_C_albicans_SC5314	Candidalysin, cytolytic peptide toxin essential for mucosal infection; hypha-specific protein; regulated by Rfg1, Nrg1, Tup1, Cph1, Efg1, Hog1, farnesol, phagocytosis; fluconazole-induced; rat catheter and Spider biofilm induced
C1_09790C_A		CAWG_00452|orf19.4844|C1_09790C_B|C1_09790C|orf19.12307|IPF22442.1|IPF4497.2|Contig4-3078_0012|orf6.7367|CA4740|CaO19.12307|CaO19.4844|IPF4497	ORF|Uncharacterized	Ca22chr1A_C_albicans_SC5314	Ortholog(s) have 3'-5' RNA helicase activity, RNA binding, polynucleotide adenylyltransferase activity, protein binding, bridging activity
CR_09220C_A	LIP7	CAWG_02195|orf19.7320|CR_09220C_B|CR_09220C|IPF1964.2|Contig4-2511_0006|orf6.8401|CA5556|CaO19.7320	ORF|Uncharacterized	Ca22chrRA_C_albicans_SC5314	Probable lipase, part of a gene family whose members are differentially expressed during infection; lacks a signal sequence for secretion, unlike other family members; may have a role in nutrition or in creating an acidic microenvironment
C5_01720C_A	RCY1	CAWG_04557|orf19.3203|C5_01720C_B|C5_01720C|orf19.10715|IPF24110.1|IPF19758.1|Contig4-2661_0007|Contig4-2661_0008|orf6.4396|CA2483|CaO19.10715|CaO19.3203|IPF19758	ORF|Uncharacterized	Ca22chr5A_C_albicans_SC5314	Putative F-box protein involved in endocytic membrane traffic and/or recycling; fungal-specific (no human or murine homolog)
C4_03590C_A	OSH3	CAWG_03449|orf19.1317|C4_03590C_B|C4_03590C|orf19.8897|IPF26009.1|IPF14554.2|Contig4-1592_0001|orf6.4879|CA2823|CaO19.8897|CaO19.1317|IPF14554	ORF|Verified	Ca22chr4A_C_albicans_SC5314	Protein required for wild-type filamentation; has oxysterol binding protein domain and pleckstrin homology motif; overproducton suppresses cph1 homozygous null filamnetation defect; similar to S. cerevisiae Osh3p
C3_04770C_A	ZCF32	CAWG_02790|orf19.5940|C3_04770C_B|C3_04770C|orf19.13361|IPF21177.1|IPF100.1|Contig4-3022_0010|Contig4-3022_0011|orf6.9097|CA6113|CaO19.5940|CaO19.13361|IPF100.3f|IPF100.3	ORF|Verified	Ca22chr3A_C_albicans_SC5314	Zn(II)2Cys6 transcription factor involved in regulation of biofilm formation; Hap43-repressed
C4_00350W_A	PEP7	CAWG_03748|orf19.5662|C4_00350W_B|C4_00350W|orf19.13107|IPF21533.1|IPF5281.1|Contig4-3054_0011|orf6.6902|CA4371|VAC1|CaO19.5662|CaO19.13107	ORF|Verified	Ca22chr4A_C_albicans_SC5314	Vesicle transport protein; acts in endosomal transport; roles in metal ion resistance, virulence, adhesion, hyphal growth, chlamydospore formation; similar to S. cerevisiae Pep7p
C2_09860C_A		CAWG_06058|orf19.1365|C2_09860C_B|C2_09860C|orf19.8945|IPF25944.1|IPF19972.1|Contig4-1729_0002|Contig4-2532_0001|orf6.5297|CA3134|CaO19.1365|SOX1|CaO19.8945|IFZ2|IPF11499.repeat2	ORF|Verified	Ca22chr2A_C_albicans_SC5314	Putative monooxygenase; mutation confers hypersensitivity to toxic ergosterol analog; constitutive expression independent of MTL or white-opaque status
C1_05340C_A	ZCF2	orf19.431|C1_05340C_B|C1_05340C|orf19.8061|IPF26856.1|IPF7721.2|Contig4-2853_0009|orf6.6500|CA4056|CaO19.8061|CaO19.431|IPF7721|CAWG_00867	ORF|Verified	Ca22chr1A_C_albicans_SC5314	Zn(II)2Cys6 transcription factor, required for adaptation to reactive sulfur species; regulates sulfite tolerance through expression of SSU1 and CDG1; Hap43-repressed; Spider biofilm induced
CR_05750W_A		CAWG_01896|orf19.6637|CR_05750W_B|CR_05750W|orf19.13958|IPF20518.1|IPF2523.2|Contig4-2856_0009|orf6.6534|CA4081|CaO19.13958|CaO19.6637|IPF2523	ORF|Uncharacterized	Ca22chrRA_C_albicans_SC5314	Predicted glycosyl hydrolase; hypoxia induced; flow model biofilm induced
C6_01810W_A		CAWG_05187|orf19.3404|C6_01810W_B|C6_01810W|orf19.10907|IPF23828.1|IPF9890.1|IPF9890|Contig4-2230_0003|Contig4-2230_0005|orf6.4327|CA2429|CaO19.10907|CaO19.3404	ORF|Uncharacterized	Ca22chr6A_C_albicans_SC5314	Protein of unknown function; transcription repressed by fluphenazine treatment
CR_05940W_A	CEK2	CAWG_01910|orf19.460|CR_05940W_B|CR_05940W|orf19.8091|FUS3|IPF26875.1|IPF2568.2|ERK2|Contig4-2547_0006|orf6.2854|CA1378|CaO19.8091|CaO19.460	ORF|Verified	Ca22chrRA_C_albicans_SC5314	MAP kinase required for wild-type efficiency of mating; component of the signal transduction pathway that regulates mating; ortholog of S. cerevisiae Fus3; induced by Cph1, pheromone; transposon mutation affects filamentous growth
C5_01740C_A	MTLA1	orf19.3201|C5_01740C_B|C5_01740C|A1|IPF11162.1|IPF11161.2|Contig4-2559_0015|orf6.1884|CA0760|IPF11161.3	ORF|Alternatively spliced|Verified	Ca22chr5A_C_albicans_SC5314	Homeodomain protein of the MTLa mating type locus; a1 and alpha2 together repress white-opaque switching and mating (an opaque-specific process); a/alpha mating type may increase virulence by competitive advantage; Spider biofilm induced
CR_07580C_A	TSC11	orf19.728|CR_07580C_B|CR_07580C|orf19.8347|IPF26588.1|IPF19787.1|orf6.6015|CA3681|CaO19.728|IPF19787	ORF|Verified	Ca22chrRA_C_albicans_SC5314	Protein similar to S. cerevisiae Tsc11p which is involved in sphingolipid biosynthesis; transposon mutation affects filamentous growth
C3_05930W_A	CTA4	CAWG_02902|orf19.7374|C3_05930W_B|C3_05930W|IPF1269.1|Contig4-3093_0011|orf6.8534|CA5671|CaO19.7374	ORF|Verified	Ca22chr3A_C_albicans_SC5314	Zn(II)2Cys6 transcription factor; regulates formation of mating projections and same-sex mating; induced by nitric oxide; induced by Mnl1 under weak acid stress; repressed upon adherence to polystyrene; Hap43-repressed
C2_04720C_A	FGR51	CAWG_04226|orf19.156|C2_04720C_B|C2_04720C|orf19.7795|orf19.7796|orf19.7825|IPF27149.1|IPF15128.2|IPF27152.1|IPF15129.1|IPF16389.1|IPF19828.2|Contig4-1770_0004|orf6.938|orf6.937|orf6.1144|orf6.196|CA0232|CA6168|CA0335|orf19.157|orf19.195|LPF3|CaO19.7795|CaO19.156|IFA1	ORF|Verified	Ca22chr2A_C_albicans_SC5314	Protein lacking an ortholog in S. cerevisiae; transposon mutation affects filamentous growth; Hap43p-repressed gene
C6_01350W_A		CAWG_05230|orf19.3449|C6_01350W_B|C6_01350W|orf19.10953|IPF5333.2|IPF18267.2|Contig4-2082_0004|orf6.2791|orf6.6456|CA1338|CaO19.3449|IPF5333	ORF|Uncharacterized	Ca22chr6A_C_albicans_SC5314	Ortholog(s) have ubiquitin-protein transferase activity and role in histone catabolic process, histone ubiquitination
C2_01620W_A	COX4	CAWG_03934|orf19.1471|C2_01620W_B|C2_01620W|orf19.9046|IPF25835.1|IPF20017.1|Contig4-3015_0013|orf6.7102|CA4533|CaO19.9046|CaO19.1471	ORF|Verified	Ca22chr2A_C_albicans_SC5314	Putative cytochrome c oxidase subunit IV; Mig1-regulated; macrophage/pseudohyphal-induced gene; macrophage-induced protein; repressed by nitric oxide; 5'-UTR intron; Hap43-repressed
C3_00600W_A	IFF11	CAWG_02395|orf19.5399|C3_00600W_B|C3_00600W|orf19.12854|IPF21721.1|IPF1076.1|IPF21769.1|IPF1075.1|Contig4-3071_0014|orf6.8635|orf6.8636|CA5761|orf19.5400|CaO19.12854|CaO19.5399	ORF|Verified	Ca22chr3A_C_albicans_SC5314	Secreted protein required for normal cell wall structure and for virulence; member of the IFF family; Hap43p-repressed gene
C3_02190C_A		CAWG_02546|orf19.1625|C3_02190C_B|C3_02190C|orf19.9193|IPF25669.1|IPF4247.1|Contig4-2997_0026|orf6.6447|CA4009|CaO19.1625|IPF4247	ORF|Verified	Ca22chr3A_C_albicans_SC5314	Putative ubiquinone oxidoreductase; repressed by nitric oxide; Hap43p-repressed
CR_08720W_A		orf19.6449|CR_08720W_B|CR_08720W|orf19.13807|IPF20721.1|IPF1390.2|Contig4-3074_0008|orf6.7805|CA5093|CaO19.6449|YFW4|CaO19.13807|IPF1390	ORF|Uncharacterized	Ca22chrRA_C_albicans_SC5314	Ortholog of C. dubliniensis CD36 : Cd36_34310
C1_05440C_A		CAWG_00856|orf19.419|C1_05440C_B|C1_05440C|orf19.8049|IPF10490.2|IPF29828.1|Contig4-2233_0002|orf6.3896|CA2124|CaO19.419|IPF10490	ORF|Uncharacterized	Ca22chr1A_C_albicans_SC5314	Protein of unknown function; flow model biofilm induced; Spider biofilm induced
C1_05840W_A	PRN1	CAWG_00823|orf19.2467|C1_05840W_B|C1_05840W|orf19.10004|IPF13624.2|IPF6686.2|Contig4-2954_0007|orf6.251|orf6.4968|CA2891|IFS4|PIRIN-1|CaO19.2467	ORF|Uncharacterized	Ca22chr1A_C_albicans_SC5314	Protein with similarity to pirins; induced by benomyl and in response to alpha pheromone in SpiderM medium; transcript induced by Mnl1 in weak acid stress; rat catheter and Spider biofilm induced
C7_02910W_A	ENA21	orf19.5170|C7_02910W_B|C7_02910W|orf19.12637|IPF22107.1|IPF5411.2|ENA21.3|Contig4-3092_0037|orf6.6966|CA4425|CaJ7.0331|CaO19.5170|ENA2|CaO19.12637|CaJ7_0331|CaO19_5170|ENA21.3f	ORF|Uncharacterized	Ca22chr7A_C_albicans_SC5314	Predicted P-type ATPase sodium pump; Gcn4p-regulated; flucytosine, amphotericin B, or ketoconazole-induced; osmotic stress-induced; overlaps orf19.5170.1, which is annotated as a blocked reading frame; Spider biofilm induced
CR_08160W_A	PTC5	CAWG_02107|orf19.6376|CR_08160W_B|CR_08160W|orf19.13733|IPF20726.1|IPF5424.2|orf6.5828|CA3540|CaO19.13733|CaO19.6376	ORF|Verified	Ca22chrRA_C_albicans_SC5314	Mitochondrial protein phosphatase of the Type 2C-related family (serine/threonine-specific), involved in drug response and cadmium tolerance
C1_13070C_A	FAD3	CAWG_00141|orf19.4933|C1_13070C_B|C1_13070C|orf19.12399|IPF22268.1|IPF12942.2|Contig4-2611_0011|orf6.5913|CA3604|CaO19.12399|ODE2|CaO19.4933|IPF12942	ORF|Verified	Ca22chr1A_C_albicans_SC5314	Omega-3 fatty acid desaturase; production of alpha-linolenic acid, a major component of membranes; caspofungin induced; Plc1-regulated; colony morphology-related gene regulation by Ssn6; Spider biofilm induced, flow model biofilm repressed
CR_07700W_A		CAWG_02066|orf19.1985|CR_07700W_B|CR_07700W|IPF19000.1|IPF14674.2|IPF14859.2|Contig4-2574_0011|orf6.1283|orf6.1875|orf6.1284|CA0756|orf19.1984|orf19.3488	ORF|Uncharacterized	Ca22chrRA_C_albicans_SC5314	Has aminoglycoside phosphotransferase and protein kinase domains; rat catheter and flow model biofilm induced
C3_02760C_A		CAWG_02596|orf19.267|C3_02760C_B|C3_02760C|orf19.7899|IPF19341.2|IPF11460.2|orf6.2362|CA1060|CaO19.267|IPF11460	ORF|Verified	Ca22chr3A_C_albicans_SC5314	Protein required for normal filamentous growth; mRNA binds She3
C7_00080C_A	SAC7	CAWG_05365|orf19.7115|C7_00080C_B|C7_00080C|IPF5642.1|Contig4-2995_0014|orf6.8438|CA5584|CaJ7.0013|CaO19.7115	ORF|Verified	Ca22chr7A_C_albicans_SC5314	Putative GTPase activating protein (GAP) for Rho1; repressed upon adherence to polystyrene; macrophage/pseudohyphal-repressed; transcript is upregulated in RHE model of oral candidiasis and in clinical oral candidiasis
C4_04470W_A	SAP10	CAWG_03363|orf19.3839|C4_04470W_B|C4_04470W|orf19.11320|orf6.7534|IPF23460.1|IPF4089.1|Contig4-3060_0016|CA4863|YPS3|CaO19.11320|CaO19.3839|IPF4089	ORF|Verified	Ca22chr4A_C_albicans_SC5314	Secreted aspartyl protease; roles in adhesion, virulence (RHE model), cell surface integrity; distinct specificity from Sap9; at cell membrane and wall; GPI-anchored; induced in low iron; Tbf1-activated; Spider biofilm induced
C7_00180W_A	FAR1	CAWG_05375|orf19.7105|C7_00180W_B|C7_00180W|IPF568.2|Contig4-3106_0001|Contig4-3106_0003|orf6.8448|CA5595|CaJ7.0025|CaO19_7105|CaJ7_0025|CaO19.7105|IPF568	ORF|Verified	Ca22chr7A_C_albicans_SC5314	Protein involved in regulation of pheromone-mediated mating; repressed by A1p and Alpha2p in white-phase cells; null mutant shows no pheromone response in opaque cells; overexpression causes enhanced pheromone response and cell cycle arrest
C5_03510C_A		CAWG_04724|orf19.6660|C5_03510C_B|C5_03510C|IPF2283.1|Contig4-3038_0009|orf6.6769|CA4266|CaO19.6660|IPF2283	ORF|Uncharacterized	Ca22chr5A_C_albicans_SC5314	Protein of unknown function; mRNA binds to She3; Hap43-repressed; rat catheter and flow model biofilm induced
C1_04460C_A		CAWG_00948|orf19.6838|C1_04460C_B|C1_04460C|orf19.14128|IPF20283.1|IPF3537.1|Contig4-3051_0004|orf6.6987|CA4442|CaO19.14128|CaO19.6838|IPF3537	ORF|Uncharacterized	Ca22chr1A_C_albicans_SC5314	Putative protein of unknown function, transcript upregulated in clinical isolates from HIV+ patients with oral candidiasis; Spider biofilm induced
C1_13990W_A	OCA6	CAWG_00054|orf19.7206|C1_13990W_B|C1_13990W|IPF900.2|Contig4-3017_0006|orf6.8106|CA5332|CaO19.7206|IPF900.3f|IPF900.3	ORF|Verified	Ca22chr1A_C_albicans_SC5314	Putative protein phosphatase of the PTP family (tyrosine-specific), similar to S. cerevisiae Oca6p; mutant shows virulence defect
C4_00600C_A	MUC1	CAWG_03725|orf19.4183|C4_00600C_B|C4_00600C|orf19.11659|IPF11897.2|IPF28500.1|Contig4-2567_0006|Contig4-2567_0007|Contig4-2567_0008|orf6.6077|CA3733|CaO19.4183|IPF11897	ORF|Uncharacterized	Ca22chr4A_C_albicans_SC5314	Protein similar to S. cerevisiae Muc1; a cell surface glycoprotein involved in filamentous growth; repressed by benomyl treatment; mutant is viable
C4_06920C_A	CSA2	CAWG_03137|orf19.3117|C4_06920C_B|C4_06920C|orf19.10631|IPF24214.1|IPF12297.1|Contig4-2438_0005|Contig4-2438_0006|Contig4-2438_0007|orf6.6928|orf6.6926|CA4394|orf19.3119|CaO19.10629|CRW1|CaO19.3117|IPF12297	ORF|Verified	Ca22chr4A_C_albicans_SC5314	Extracellular heme-binding protein involved in heme-iron acquisition; regulated by Tsa1, Tsa1B in minimal media at 37 deg; induced by ketoconazole, nitric oxide, Hap43; required for normal RPMI biofilm formation
C1_14010W_A	CSK1	CAWG_00052|orf19.7208|C1_14010W_B|C1_14010W|SMK1|IPF895.1|Contig4-3017_0013|orf6.8108|CA5334	ORF|Verified	Ca22chr1A_C_albicans_SC5314	Putative mitogen-activated protein (MAP) kinase with an unknown role; null mutant produces wrinkled colonies; similar to S. cerevisiae Smk1p, which is a protein kinase required for sporulation
C1_04960C_A		CAWG_00901|orf19.50|C1_04960C_B|C1_04960C|orf19.7711|IPF27199.1|IPF11181.2|Contig4-2627_0007|orf6.4556|CA2601|CaO19.50|CaO19.7711|IPF11181	ORF|Uncharacterized	Ca22chr1A_C_albicans_SC5314	Ortholog(s) have role in SCF-dependent proteasomal ubiquitin-dependent protein catabolic process, cellular response to DNA damage stimulus, cellular response to methylmercury
C6_02290C_A		CAWG_05138|orf19.3470|C6_02290C_B|C6_02290C|orf19.10974|orf6.962|IPF16554.3|IPF15630.2|Contig4-2269_0004|orf6.256|orf6.4989|CA0241|CaO19.3470|IPF15630	ORF|Uncharacterized	Ca22chr6A_C_albicans_SC5314	Putative flavodoxin; similar to S. cerevisiae Tyw1, an iron-sulfur protein required for synthesis of wybutosine modified tRNA; predicted Kex2p substrate; Spider biofilm induced
C2_04040C_A	DCK2	CAWG_04162|orf19.816|C2_04040C_B|C2_04040C|orf19.8436|IPF26463.1|IPF5809.2|orf6.6707|YLR422W-2|CA4217|CaO19.8436|CaO19.816|IPF5809	ORF|Verified	Ca22chr2A_C_albicans_SC5314	Protein similar to S. cerevisiae Ylr422wp; transposon mutation affects filamentous growth; induced by Mnl1p under weak acid stress
CR_07590W_A	EMP24	CAWG_02055|orf19.6293|CR_07590W_B|CR_07590W|orf19.13672|IPF20862.1|IPF9318.1|Contig4-1932_0001|orf6.5443|CA3230|CaO19.13672|CaO19.6293	ORF|Verified	Ca22chrRA_C_albicans_SC5314	COPII-coated vesicle component
C3_05230W_A	SAP3	CAWG_02837|orf19.6001|C3_05230W_B|C3_05230W|orf19.13422|IPF21229.1|IPF8313.1|Contig4-1997_0001|orf6.9036|CA6065|CaO19.6001|CaO19.13422	ORF|Verified	Ca22chr3A_C_albicans_SC5314	Secreted aspartyl proteinase, acts in utilization of protein as nitrogen source; assessment of virulence role complicated by URA3 effects; regulated by growth phase; produced by opaque phase cells; alpha-pheromone repressed
C2_09070C_A		CAWG_05989|orf19.4066|C2_09070C_B|C2_09070C|orf19.7826|orf19.11549|IPF23131.1|IPF9466.2|Contig4-2273_0002|orf6.207|orf6.2484|CA1139|orf19.196|CaO19.11549|CaO19.4066|IPF9466	ORF|Uncharacterized	Ca22chr2A_C_albicans_SC5314	Putative glycerol-3-phosphate acyltransferase; Hog1-repressed
C2_03780C_A		orf19.843|C2_03780C_B|C2_03780C|orf19.8463|IPF3409.2|IPF29645.1|Contig4-2729_0007|orf6.3751|CA2019|CaO19.8463|CaO19.843|IPF3409|CAWG_04139	ORF|Uncharacterized	Ca22chr2A_C_albicans_SC5314	Putative DNA repair exonuclease; fungal-specific (no human or murine homolog)
C1_09240C_A		CAWG_00505|orf19.4783|C1_09240C_B|C1_09240C|orf19.12247|IPF19867.1|IPF15706.1|Contig4-2888_0001|orf6.4893|orf6.1419|CA2831|CaO19.4783|IPF15706	ORF|Uncharacterized	Ca22chr1A_C_albicans_SC5314	Protein of unknown function; induced during chlamydospore formation in both C. albicans and C. dubliniensis
C4_07040W_A		orf19.3105|C4_07040W_B|C4_07040W|orf19.10617|IPF24169.1|IPF8773.2|Contig4-2940_0007|orf6.6940|CA4405|CaO19.3105|TRI4|CaO19.10617|IPF8773|CAWG_03124	ORF|Verified	Ca22chr4A_C_albicans_SC5314	Putative cytochrome P450 protein; possibly an essential gene, disruptants not obtained by UAU1 method
CR_06230W_A		CAWG_01934|orf19.3874|CR_06230W_B|CR_06230W|orf19.11355|IPF23385.1|IPF13228.2|Contig4-2060_0003|orf6.5845|CA3550|CaO19.3874|CaO19.11355|IPF13228	ORF|Uncharacterized	Ca22chrRA_C_albicans_SC5314	Predicted cation transmembrane transporter; Spider biofilm induced
C4_00120W_A	PGA7	CAWG_03772|orf19.5635|C4_00120W_B|C4_00120W|orf19.13080|IPF21547.1|IPF12101.1|CRW3|Contig4-1570_0002|orf6.4504|CA2557|CaO19.5635|CaO19.13080|IPF12101|RBT6	ORF|Verified	Ca22chr4A_C_albicans_SC5314	GPI-linked hyphal surface antigen; induced by ciclopirox olamine, ketoconazole, Rim101 at pH 8; Hap43, fluconazole; flow model biofilm induced; Spider biofilm induced; required for RPMI biofilm; Bcr1-induced in a/a biofilm
C1_04140W_A	IFD6	CAWG_00979|orf19.1048|C1_04140W_B|C1_04140W|orf19.8650|Contig4-2647_0009|YPX98|YPL88|IFD1|IPF18856.2|IPF17049.2|Contig4-2647_0010|orf6.2004|orf6.2130|CA0924|CaO19.1048|LPG20|IFD5	ORF|Verified	Ca22chr1A_C_albicans_SC5314	Aldo-keto reductase; similar to aryl alcohol dehydrogenases; protein increase correlates with MDR1 overexpression (not CDR1 or CDR2) in fluconazole-resistant clinical isolates; farnesol regulated; possibly essential; Spider biofilm induced
C7_02300W_A	YPS7	CAWG_05579|orf19.6481|C7_02300W_B|C7_02300W|orf19.13835|IPF20555.1|IPF6613.2|Contig4-2725_0001|orf6.3713|CA1994|CaJ7.0269|CaJ7_0269|CaO19_6481|CaO19.13835|CaO19.6481|IPF6613	ORF|Verified	Ca22chr7A_C_albicans_SC5314	Putative aspartic-type endopeptidase with limited ability to degrade alpha pheromone; mutants show increased sensitivity to alpha pheromone
C7_00090C_A	CSA1	CAWG_05366|orf19.7114|C7_00090C_B|C7_00090C|orf6.8439|WAP1|IPF5641.1|Contig4-2995_0015|CA5585|CaJ7.0015|CaO19_7114|CaJ7_0015|CaO19.7114	ORF|Verified	Ca22chr7A_C_albicans_SC5314	Surface antigen on elongating hyphae and buds; strain variation in repeat number; ciclopirox, filament induced, alkaline induced by Rim101; Efg1-, Cph1, Hap43-regulated; required for WT RPMI biofilm formation; Bcr1-induced in a/a biofilms
C2_03680W_A	SAP98	CAWG_04131|orf19.852|C2_03680W_B|C2_03680W|orf19.8472|IPF26435.1|IPF14031.2|Contig4-2545_0002|orf6.1542|CA0549|CaO19.852|IPF14031|IPF14031.1	ORF|Uncharacterized	Ca22chr2A_C_albicans_SC5314	Glycosyl-phosphatidylinositol-anchored aspartic endopeptidase; regulated by Gcn2p and Gcn4p; expressed only in opaque MTLa/MTLa cells
C5_01765C_B	PIKALPHA	orf19.10711|C5_01765C|PIK1|CaO19.10711|C5_01765C_A	ORF|Verified	Ca22chr5B_C_albicans_SC5314	Putative phosphatidylinositol kinase; non-sex gene located within the MTLalpha mating-type-like locus

## Sheet: Table S1. Homann Mutants
Table S1. C. albicans strains examined for invasive growth into agar
Mutant strains tested from the Homann mutant library obtained from the Fungal Genetics Stock Center
C1_14340C_A	RIM101	orf19.7247|C1_14340C_B|C1_14340C|orf6.8147|HRM101|PRR2|IPF822.2|Contig4-3014_0032|CA5367|CaO19.7247|CAWG_00020	ORF|Verified	Ca22chr1A_C_albicans_SC5314	Transcription factor; alkaline pH response; required for alkaline-induced hyphal growth; role in virulence in mice; activated by C-terminal proteolytic cleavage; mediates both positive and negative regulation; Spider biofilm induced
C1_09870W_A	HCM1	CAWG_00444|orf19.4853|C1_09870W_B|C1_09870W|orf19.12316|orf6.7358|IPF22406.1|IPF7732.2|Contig4-2920_0014|CA4733|CaO19.4853|CaO19.12316|IPF7732	ORF|Uncharacterized	Ca22chr1A_C_albicans_SC5314	Protein with forkhead domain; similar to S. cerevisiae Hcm1p; Hap43p-induced gene
C5_00240W_A	SKN7	CAWG_04419|orf19.971|C5_00240W_B|C5_00240W|orf19.8586|IPF26326.1|IPF1586.1|Contig4-3103_0018|orf6.8220|CA5421|CaO19.8586|CaO19.971	ORF|Verified	Ca22chr5A_C_albicans_SC5314	Putative homolog of S. cerevisiae Skn7p, which is predicted to be a response regulator protein in a phosphorelay signal transduction pathway; required for normal hydrogen peroxide resistance
C2_10590W_A	GAL4	CAWG_06121|orf19.5338|C2_10590W_B|C2_10590W|orf19.12798|IPF21869.1|IPF776.1|Contig4-3102_0054|orf6.8327|CA5497|CaO19.5338|CaO19.12798|IPF776	ORF|Verified	Ca22chr2A_C_albicans_SC5314	Zn(II)2Cys6 transcription factor; involved in control of glycolysis; ortholog of S. cerevisiae Gal4, but not involved in regulation of galactose utilization genes; caspofungin repressed; Spider biofilm repressed
C5_03330C_A	ZCF13	CAWG_04709|orf19.2646|C5_03330C_B|C5_03330C|orf19.10169|orf6.3817|HAP1|IPF13024.2|IPF29039.1|Contig4-2669_0005|orf6.3357|CA2064|CaO19.2646|IPF13024	ORF|Verified	Ca22chr5A_C_albicans_SC5314	Predicted Zn(II)2Cys6 transcription factor; similar to but not the true ortholog of S. cerevisiae Hap1; mutants display decreased colonization of mouse kidneys
C3_07020W_A	SSN6	CAWG_03010|orf19.6798|C3_07020W_B|C3_07020W|orf19.14090|IPF20461.1|IPF5957.1|Contig4-2796_0009|orf6.8833|CA5907|CaO19.14090|CYC8|CaO19.6798	ORF|Verified	Ca22chr3A_C_albicans_SC5314	Functional homolog of S. cerevisiae Cyc8/Ssn6; hyphal growth regulator; repressed during hyphal growth; Ssn6 and Tup1 regulate distinct sets of genes; overexpression or mutation causes avirulence in mouse IV infection; TPR motifs
C1_01790W_A	SWI4	CAWG_01201|orf19.4545|C1_01790W_B|C1_01790W|orf19.12020|IPF17386.2|IPF28367.1|orf6.6691|CA4203|CaO19.4545|SWI4.3f	ORF|Verified	Ca22chr1A_C_albicans_SC5314	Putative component of the SBF transcription complex involved in G1/S cell-cycle progression; periodic mRNA expression, peak at cell-cycle G1/S phase; predicted, conserved MBF binding sites upstream of G1/S-regulated genes
CR_06110C_A	RFX1	CAWG_01926|orf19.3865|CR_06110C_B|CR_06110C|orf19.11346|IPF23376.1|IPF6593.2|Contig4-3046_0015|orf6.5255|CA3101|CaO19.3865|CaO19.11346|IPF6593	ORF|Uncharacterized	Ca22chrRA_C_albicans_SC5314	Transcription factor; involved in DNA damage responses, morphogenesis, and virulence; Spider biofilm induced
CR_04290W_A	HAP31	CAWG_01766|orf19.517|CR_04290W_B|CR_04290W|orf19.8148|orf6.6729|IPF26841.1|IPF12488.1|Contig4-3063_0020|CA4234|CaO19.517|CaO19.8148|HAP3	ORF|Verified	Ca22chrRA_C_albicans_SC5314	Putative CCAAT-binding transcription factor; regulates CYC1; required for resistance to rapamycin, copper; induced in high iron; repressed in low iron; Sef1, Sfu1, and Hap43 regulated; rat catheter and Spider biofilm induced
C1_07170C_A	ZCF23	CAWG_00699|orf19.4450|C1_07170C_B|C1_07170C|orf19.11930|IPF18188.2|IPF6554.2|Contig4-2531_0005|Contig4-2531_0007|orf6.7263|CA4663|CaO19.11930|CaO19.4450|IPF6554	ORF|Uncharacterized	Ca22chr1A_C_albicans_SC5314	Predicted Zn(II)2Cys6 transcription factor; ortholog of S. cerevisiae Gsm1; flow model biofilm induced
C4_02220C_A	ZCF25	orf19.4568|C4_02220C_B|C4_02220C|orf19.12037|IPF22554.1|IPF1040.3|Contig4-3104_0010|orf6.2408|orf6.3100|CA1544|CaO19.4568|IPF1040|IPF1040.2|CAWG_03572	ORF|Uncharacterized	Ca22chr4A_C_albicans_SC5314	Putative Zn(II)2Cys6 transcription factor
C4_02570C_A		orf19.2743|C4_02570C_B|C4_02570C|orf19.10257|IPF19520.2|IPF15357.2|Contig4-1974_0001|Contig4-2458_0009|RPH1|CaO19.2743|CAWG_03538	ORF|Uncharacterized	Ca22chr4A_C_albicans_SC5314	Ortholog(s) have DNA-binding transcription repressor activity, RNA polymerase II-specific, histone demethylase activity (H3-K36 specific), histone demethylase activity (H3-K9 specific), sequence-specific DNA binding activity
C1_08640W_A	RTG1	CAWG_00561|orf19.4722|C1_08640W_B|C1_08640W|orf19.12185|IPF18649.2|IPF13658.2|Contig4-2780_0008|orf6.3184|CA1602|CaO19.4722|CaO19.12185	ORF|Verified	Ca22chr1A_C_albicans_SC5314	RNA polymerase II transcription factor involved in regulation of galactose catabolism genes; as result of transcriptional rewiring, performs role analogous to Gal4p in S. cerevisiae
C3_04530C_A	TEC1	CAWG_02766|orf19.5908|C3_04530C_B|C3_04530C|orf19.13329|IPF21178.1|IPF4351.1|Contig4-3037_0020|orf6.9129|CA6138|CaO19.13329|CaO19.5908|IPF4351	ORF|Verified	Ca22chr3A_C_albicans_SC5314	TEA/ATTS transcription factor; white cell pheromone response, hyphal gene regulation; required for Spider and RPMI biofilm formation; regulates BCR1; Cph2 regulated transcript; alkaline, rat catheter, Spider, flow model biofilm induced
C6_02750C_A	LYS14	LYS141|CAWG_05070|orf19.5548|C6_02750C_B|C6_02750C|orf19.12994|IPF21583.1|IPF14435.1|Contig4-2173_0005|Contig4-2173_0006|Contig4-2462_0002|orf6.1295|orf6.4118|CA0404|CaO19.5548	ORF|Verified	Ca22chr6A_C_albicans_SC5314	Zn(II)2Cys6 transcription factor; has similarity to S. cerevisiae Lys14, which is a transcription factor involved in the regulation of lysine biosynthesis genes
C3_02220W_A	CAP1	CAWG_02548|orf19.1623|C3_02220W_B|C3_02220W|orf19.9191|IPF4242.2|IPF29344.1|Contig4-2798_0003|orf6.6449|orf6.787|CA0183|CaO19.1623	ORF|Verified	Ca22chr3A_C_albicans_SC5314	AP-1 bZIP transcription factor; apoptotic, oxidative stress response/resistance, multidrug resistance; nuclear in oxidative stress; complements S. cerevisiae yap1 mutant; oralpharyngeal candidasis-, human neutrophil, Spider biofilm induced
C1_03770W_A	SKO1	CAWG_01014|orf19.1032|C1_03770W_B|C1_03770W|orf19.8634|IPF26249.1|IPF6153.2|Contig4-2301_0003|Contig4-2301_0004|orf6.3219|CA1627|CaO19.8634|CaO19.1032|SKO1.3f|SKO1.3	ORF|Verified	Ca22chr1A_C_albicans_SC5314	bZIP transcription factor; involved in cell wall damage response; represses the yeast-to-hypha transition; mutants are caspofungin sensitive; induced by osmotic stress via Hog1; induced by Mnl1 under weak acid stress
C3_05780C_A	CRZ1	CAWG_02888|orf19.7359|C3_05780C_B|C3_05780C|IPF14682.2|Contig4-2195_0002|orf6.8519|CA5657|CaO19.7359|IPF14682	ORF|Verified	Ca22chr3A_C_albicans_SC5314	Calcineurin-regulated C2H2 transcription factor; role in maintenance of membrane integrity, azole tolerance; not required for mouse virulence; repressed by low iron; regulates Ca++ influx during alkaline pH response; Spider biofilm induced
C4_02540W_A	RGT1	CAWG_03541|orf19.2747|C4_02540W_B|C4_02540W|orf19.10261|IPF24678.1|IPF14445.2|orf6.2537|CA1172|CaO19.2747|CaO19.10261	ORF|Verified	Ca22chr4A_C_albicans_SC5314	Zn(II)2Cys6 transcription factor; transcriptional repressor involved in the regulation of glucose transporter genes; ortholog of S. cerevisiae Rgt1; mutants display decreased colonization of mouse kidneys
C3_05170W_A	WOR2	orf19.5992|C3_05170W_B|C3_05170W|orf19.13413|IPF21214.1|IPF4835.1|Contig4-2837_0008|orf6.9045|CA6071|ZCF33|CaO19.13413|CaO19.5992|IPF4835	ORF|Verified	Ca22chr3A_C_albicans_SC5314	Zn(II)2Cys6 transcription factor; regulator of white-opaque switching; required for maintenance of opaque state; Hap43-induced
C1_03740W_A	WAR1	CAWG_01017|orf19.1035|C1_03740W_B|C1_03740W|orf19.8637|IPF6159.2|IPF17784.3|Contig4-2952_0016|orf6.2322|orf6.265|orf6.3216|CA1038|CaO19.1035|IPF6159	ORF|Verified	Ca22chr1A_C_albicans_SC5314	Zn(II)2Cys6 transcription factor; plays a role in resistance to weak organic acids; required for yeast cell adherence to silicone substrate; Spider biofilm induced
CR_06440C_A	BCR1	CAWG_01948|orf19.723|CR_06440C_B|CR_06440C|orf19.8342|USV1|IPF19541.2|IPF19540.1|Contig4-2831_0018|orf6.6|orf6.6020|CA3685|CaO19.723|IPF19540	ORF|Verified	Ca22chrRA_C_albicans_SC5314	Transcription factor; regulates a/alpha biofilm formation, matrix, cell-surface-associated genes; confers adherence, impermeability, impenetrability, fluconazole resistance; Tup1/Tec1/Mnl1-regulated; mRNA binds She3; Spider biofilm induced
C1_12130C_A	ZCF30	CAWG_00229|orf19.5251|C1_12130C_B|C1_12130C|orf19.12716|IPF2029|IPF21928.1|IPF2029.1|Contig4-3067_0004|Contig4-3067_0005|orf6.7691|CA4996|CaO19.5251|CaO19.12716	ORF|Verified	Ca22chr1A_C_albicans_SC5314	Predicted Zn(II)2Cys6 transcription factor; mutants are viable; repressed by fluphenazine; Spider biofilm induced
CR_05990C_A	SFL1	CAWG_01914|orf19.454|CR_05990C_B|CR_05990C|orf19.8085|IPF2580.3|IPF29823.1|Contig4-2758_0008|orf6.1424|orf6.508|CA0475|CaO19.454|IPF2580|IPF2580.2	ORF|Verified	Ca22chrRA_C_albicans_SC5314	Transcription factor involved in negative regulation of morphogenesis, flocculation and virulence; induced in core caspofungin response; Spider biofilm induced
C1_03640C_A	HFL1	CAWG_01025|orf19.3063|C1_03640C_B|C1_03640C|orf19.10581|IPF24342.1|IPF9758.1|Contig4-2792_0004|orf6.7800|CA5088|CaO19.10581|DPB3|CaO19.3063|IPF9758	ORF|Uncharacterized	Ca22chr1A_C_albicans_SC5314	HAP5-like; ortholog of S. cerevisiae Dpb3; third-largest subunit of DNA polymerase II (DNA polymerase epsilon); phosphorylated protein; mutants have a growth defect
C3_06790W_A	TRY6	orf19.6824|C3_06790W_B|C3_06790W|orf19.14116|IPF20362.1|IPF2419.1|Contig4-2745_0006|orf6.8807|CA5885|CaO19.6824|CaO19.14116|IPF2419	ORF|Verified	Ca22chr3A_C_albicans_SC5314	Helix-loop-helix transcription factor; regulator of yeast form adherence; required for yeast cell adherence to silicone substrate; Spider and F-12/CO2 biofilm induced; repressed by alpha pheromone in SpiderM medium
CR_09960C_A	UGA3	orf19.7570|CR_09960C_B|CR_09960C|IPF928.1|Contig4-3105_0048|orf6.8918|CA5976|CaO19.7570|IPF928	ORF|Verified	Ca22chrRA_C_albicans_SC5314	Zn(II)2Cys6 transcription factor; required for utilization of gamma-aminobutyrate (GABA) as a nitrogen source; mutants display decreased CFU in mouse kidneys; Spider biofilm induced
C3_07200C_A	ZFU2	CAWG_03027|orf19.6781|C3_07200C_B|C3_07200C|orf19.14073|IPF20371.1|IPF2822.1|Contig4-2943_0009|orf6.8850|CA5924|CaO19.6781|CaO19.14073|IPF2822|TRY1	ORF|Verified	Ca22chr3A_C_albicans_SC5314	Zn(II)2Cys6 transcription factor; regulator of yeast form adherence; mutants display increased colonization of mouse kidneys; required for yeast cell adherence to silicone substrate; Spider biofilm induced
C2_05640W_A		CAWG_04310|orf19.6874|C2_05640W_B|C2_05640W|orf19.14163|IPF20227.1|IPF6572.2|Contig4-3086_0028|orf6.7138|CA4564|BAS1|CaO19.6874|CaO19.14163|IPF6572	ORF|Verified	Ca22chr2A_C_albicans_SC5314	Putative helix-loop-helix (HLH) transcription factor with a role in filamentous growth
C3_04540C_A		CAWG_02767|orf19.5910|C3_04540C_B|C3_04540C|orf19.13331|IPF21173.1|IPF4356.2|Contig4-3037_0012|orf6.9127|CA6137|NTO1|CaO19.13331|CaO19.5910|IPF4356	ORF|Uncharacterized	Ca22chr3A_C_albicans_SC5314	Putative histone acetyltransferase complex subunit; induced upon low-level peroxide stress; Spider biofilm induced
C2_01870C_A		CAWG_03955|orf19.1496|C2_01870C_B|C2_01870C|orf19.9073|IPF19614.1|IPF19615.1|orf6.933|orf6.3545|CA1859|CaO19.1496|IPF19614.3f|IPF19614	ORF|Uncharacterized	Ca22chr2A_C_albicans_SC5314	Putative transcription factor with zinc finger DNA-binding motif; Hap43p-repressed gene
C3_01330W_A	ZCF8	orf19.1718|C3_01330W_B|C3_01330W|orf19.9286|IPF25589.1|IPF19769.1|orf6.4842|CA2799|CaO19.1718|CaO19.9286|IPF19769|CAWG_02466	ORF|Verified	Ca22chr3A_C_albicans_SC5314	Predicted Zn(II)2Cys6 transcription factor; repressed by fluphenazine treatment; required for yeast cell adherence to silicone substrate
C4_01260W_A	RLM1	CAWG_03658|orf19.4662|C4_01260W_B|C4_01260W|orf19.12132|IPF22573.1|IPF4828.2|Contig4-2819_0007|orf6.4713|CA2709|CaO19.12132|CaO19.4662|IPF4828	ORF|Verified	Ca22chr4A_C_albicans_SC5314	Putative transcription factor; required for wild-type resistance to cell wall perturbation, caspofungin treatment; regulates caspofungin induction of PGA13
C5_04970C_A	PPR1	CAWG_04863|orf19.3986|C5_04970C_B|C5_04970C|orf19.11469|IPF19144.2|IPF9661.2|Contig4-2740_0001|orf6.7399|orf6.793|CA4758|CaO19.3986	ORF|Verified	Ca22chr5A_C_albicans_SC5314	Transcription factor with zinc cluster DNA-binding motif involved in regulation of purine catabolism; has similarity to S. cerevisiae Ppr1p, which is a transcription factor involved in the regulation of uracil biosynthesis genes
C3_05920W_A	MRR1	CAWG_02901|orf19.7372|C3_05920W_B|C3_05920W|HAP1|IPF1266.1|Contig4-3093_0008|orf6.8532|CA5670|ZCF36|CaO19.7372|IPF1266	ORF|Verified	Ca22chr3A_C_albicans_SC5314	Putative Zn(II)2Cys6 transcription factor; regulator of MDR1 transcription; gain-of-function mutations cause upregulation of MDR1 (a plasma membrane multidrug efflux pump) and multidrug resistance; Hap43-induced
C3_04020C_A	ZCF16	orf19.2808|C3_04020C_B|C3_04020C|orf19.10326|CAT8|IPF24542.1|IPF9499.2|Contig4-2893_0005|Contig4-2893_0006|orf6.4585|CA2621|CaO19.10326|CaO19.2808|IPF9499	ORF|Verified	Ca22chr3A_C_albicans_SC5314	Predicted Zn(II)2Cys6 transcription factor; mutants are viable; rat catheter biofilm induced
CR_06240C_A	ZCF19	CAWG_01935|orf19.3876|CR_06240C_B|CR_06240C|orf19.11357|IPF23387.1|IPF13229.2|orf6.5847|CA3551|CaO19.3876|CaO19.11357|IPF13229	ORF|Uncharacterized	Ca22chrRA_C_albicans_SC5314	Predicted Zn(II)2Cys6 transcription factor
C4_01380W_A	ZCF27	CAWG_03646|orf19.4649|C4_01380W_B|C4_01380W|orf19.12118|IPF22676.1|IPF9312.1|Contig4-3006_0019|orf6.3346|CA1718|CaO19.12118|CaO19.4649|IPF9312	ORF|Verified	Ca22chr4A_C_albicans_SC5314	Putative Zn(II)2Cys6 transcription factor
C4_04730W_A	BAS1	CAWG_03342|orf19.3809|C4_04730W_B|C4_04730W|orf19.11290|IPF23442.1|IPF10355.2|Contig4-2979_0019|orf6.1870|orf6.7504|CA4841|CaO19.11290|CaO19.3809|IPF10355|FIL1	ORF|Verified	Ca22chr4A_C_albicans_SC5314	Putative Myb-like transcription factor; ortholog S. cerevisiae Bas1, a regulator of purine biosynthetic genes; mutant exhibits adenine auxotrophy and abnormal colony morphology
C6_03610W_A	FGR17	orf19.5729|C6_03610W_B|C6_03610W|orf19.13151|IPF21450.1|IPF13158.2|Contig4-3044_0013|orf6.4908|CA2844|YNA2|CaO19.5729|CaO19.13151|IPF13158	ORF|Verified	Ca22chr6A_C_albicans_SC5314	Putative DNA-binding transcription factor; has zinc cluster DNA-binding motif; lacks an ortholog in S. cerevisiae; transposon mutation affects filamentous growth; Hap43p-repressed gene
C1_13140C_A	TYE7	CAWG_00135|orf19.4941|C1_13140C_B|C1_13140C|orf19.12407|IPF22280.1|IPF5663.1|Contig4-2994_0001|orf6.6049|CA3707|CaO19.12407|CaO19.4941	ORF|Verified	Ca22chr1A_C_albicans_SC5314	bHLH transcription factor; control of glycolysis; required for biofilm formation; hyphally regulated by Cph1, Cyr1; flucytosine, Hog1 induced; amphotericin B, caspofungin repressed; induced in flow model biofilm and planktonic cultures
C6_01500C_A	TRY5	CAWG_05214|orf19.3434|C6_01500C_B|C6_01500C|orf19.10938|IPF23803.1|IPF7171.2|Contig4-2411_0005|orf6.6471|CA4029|CaO19.10938|CaO19.3434|IPF7171.5f	ORF|Verified	Ca22chr6A_C_albicans_SC5314	Zn(II)2Cys6 transcription factor; regulator of yeast form adherence; required for yeast cell adherence to silicone substrate
CR_02120C_A		CAWG_01558|orf19.2612|CR_02120C_B|CR_02120C|orf19.10143|IPF24773.1|IPF8504.2|Contig4-2859_0006|orf6.4273|CA2387|CaO19.2612|CaO19.10143|IPF8504	ORF|Uncharacterized	Ca22chrRA_C_albicans_SC5314	C2H2 zinc finger transcription factor; expression reduced in ssr1 null mutant; flow model biofilm induced
C1_02010C_A	ZCF24	CAWG_01181|orf19.4524|C1_02010C_B|C1_02010C|orf19.11999|IPF22709.1|IPF19920.1|Contig4-2702_0012|orf6.3047|CA1509|IPF19920|IPF19920.3	ORF|Uncharacterized	Ca22chr1A_C_albicans_SC5314	Predicted Zn(II)2Cys6 transcription factor; caspofungin induced; Hap43-repressed
C7_03220C_A	ZCF29	CAWG_05655|orf19.5133|C7_03220C_B|C7_03220C|orf19.12598|IPF22103.1|IPF9251.2|orf6.5965|CA3639|CaJ7.0371|CaO19_5133|CaJ7_0371|CaO19.5133|CaO19.12598|IPF9251	ORF|Verified	Ca22chr7A_C_albicans_SC5314	Zn(II)2Cys6 transcription factor; mutants sensitive to caffeine, menadione, beauvericin;resistant to fenpropimorph; Hap43-repressed; mutants have decreased CFU in mouse kidneys and defects in filamentous growth; Spider biofilm induced
C3_07860C_A	MRR2	ZCF34|CAWG_03092|orf19.6182|C3_07860C_B|C3_07860C|IPF3443.1|Contig4-3079_0016|orf6.5403|CA3201|CaO19.6182|IPF3444.3f	ORF|Verified	Ca22chr3A_C_albicans_SC5314	Zn(II)2Cys6 transcription factor involved in regulation of multidrug resistance via control of CDR1 expression; mutants display decreased colonization of mouse kidneys; required for yeast cell adherence to silicone substrate
C4_02490W_A	ZCF15	CAWG_03546|orf19.2753|C4_02490W_B|C4_02490W|orf19.10267|IPF24570.1|IPF10197.2|Contig4-2786_0005|orf6.3585|CA1892|CaO19.2753|CaO19.10267|IPF10197	ORF|Uncharacterized	Ca22chr4A_C_albicans_SC5314	Predicted Zn(II)2Cys6 transcription factor of unknown function; rat catheter biofilm induced
C4_02180C_A	ZCF26	CAWG_03576|orf19.4573|C4_02180C_B|C4_02180C|orf19.12042|IPF1034.2|IPF18133.2|Contig4-3104_0014|orf6.2403|orf6.7872|CA1083|CaO19.4573|IPF1034	ORF|Uncharacterized	Ca22chr4A_C_albicans_SC5314	Zn2-Cys6 transcription factor of unknown function; induced by alpha pheromone in SpiderM medium
C6_00280W_A	CPH2	CAWG_05330|orf19.1187|C6_00280W_B|C6_00280W|orf19.8778|IPF13893.3|IPF9062.2|Contig4-2980_0027|orf6.4624|orf6.517|CA2648|CaO19.1187|IPF9062	ORF|Verified	Ca22chr6A_C_albicans_SC5314	Myc-bHLH transcription factor; promotes hyphal growth; directly regulates Tec1 to induce hypha-specific genes; probably homodimeric, phosphorylated; required for colonization of the mouse GI tract; rat catheter and Spider biofilm induced
CR_02560C_A	ASG1	CAWG_01596|orf19.166|CR_02560C_B|CR_02560C|orf19.7800|IPF14113.2|IPF29937.1|IPF18682.2|Contig4-2571_0004|orf6.1405|orf6.2902|orf6.2903|CA0465|CA6313|orf19.167|IPF14113.5f|IPF14113	ORF|Verified	Ca22chrRA_C_albicans_SC5314	Gal4p family zinc-finger transcription factor with similarity to S. cerevisiae Asg1p
C2_06340W_A	EFH1	CAWG_04378|orf19.5498|C2_06340W_B|C2_06340W|orf19.12953|IPF21661.1|IPF5855.2|Contig4-2947_0001|orf6.4659|CA2672|PHD1|CaO19.5498|CaO19.12953	ORF|Verified	Ca22chr2A_C_albicans_SC5314	APSES transcription factor; homodimer; minor role in transcriptional regulation vs Efg1; regulates filamentous growth, phenotypic switch; EFG1 and EFH1 genetically interact; expression interferes with mouse intestinal tract colonization
C1_12150C_A		CAWG_00227|orf19.5249|C1_12150C_B|C1_12150C|orf19.12714|IPF21966.1|IPF2026.1|Contig4-3067_0009|orf6.7693|CA4998|CaO19.12714|CaO19.5249|IPF2026	ORF|Uncharacterized	Ca22chr1A_C_albicans_SC5314	Ortholog(s) have role in macroautophagy and phagophore assembly site localization
C5_00940C_A	HAP5	CAWG_04487|orf19.1973|C5_00940C_B|C5_00940C|orf19.9529|IPF25373.1|IPF6283.2|Contig4-2794_0012|orf6.1862|CA0749|CaO19.9529|CaO19.1973	ORF|Verified	Ca22chr5A_C_albicans_SC5314	Component of CCAAT-binding transcription factor; roles in filamentous growth, low-iron induction of FRP1; regulates genes involved in respiratory growth; functional homolog of S. cerevisiae Hap5p; Cap1p-dependent expression in low iron
C1_09180W_A	LYS143	CAWG_00511|orf19.4776|C1_09180W_B|C1_09180W|orf19.12240|IPF11774.2|IPF9416.3|Contig4-2888_0010|orf6.1106|orf6.3987|orf6.1105|CA6215|CaO19.4776|IPF9416	ORF|Uncharacterized	Ca22chr1A_C_albicans_SC5314	Zn(II)2Cys6 transcription factor; ortholog of S. cerevisiae Lys14 involved in the regulation of lysine biosynthesis genes
C5_01830C_A	HAL9	CAWG_04568|orf19.3190|C5_01830C_B|C5_01830C|orf19.10701|ZNC3|IPF9196.1|IPF16067.2|Contig4-1956_0001|Contig4-1956_0002|orf6.4487|CA2542|CaO19.3190|HAL93|IPF16067	ORF|Verified	Ca22chr5A_C_albicans_SC5314	Putative Zn(II)2Cys6 transcription factor; gene in zinc cluster region of Chr. 5; induced by Mnl1 in weak acid; similar to S. cerevisiae Hal9, a putative transcription factor involved in salt tolerance
C4_00760W_A	ZCF21	CAWG_03705|orf19.4166|C4_00760W_B|C4_00760W|orf19.11642|IPF6203.2|IPF28502.1|Contig4-2878_0017|orf6.6060|CA3716|CaO19.11642|CaO19.4166|IPF6203	ORF|Verified	Ca22chr4A_C_albicans_SC5314	Predicted Zn(II)2Cys6 transcription factor; mutants display increased colonization of mouse kidneys; Spider biofilm induced
CR_02850C_A	GZF3	CAWG_01621|orf19.2842|CR_02850C_B|CR_02850C|orf19.10361|IPF18898.1|IPF13959.2|Contig4-2206_0005|Contig4-2206_0007|orf6.1777|orf6.4936|CA2865|DAL80|CaO19.2842	ORF|Verified	Ca22chrRA_C_albicans_SC5314	GATA-type transcription factor; oxidative stress-induced via Cap1; mutant has abnormal colony morphology and altered sensitivity to fluconazole, LiCl, and copper; Spider biofilm induced
C5_00670C_A	HMS1	orf19.921|C5_00670C_B|C5_00670C|orf19.8536|IPF16514.3|Contig4-2692_0006|orf6.1243|orf6.2867|CA1388|CaO19.921|IPF16514|IPF16514.2|CAWG_04461	ORF|Verified	Ca22chr5A_C_albicans_SC5314	hLh domain Myc-type transcript factor; required for morphogenesis induced by elevated temperature or Hsp90 compromise; acts downstream of Pcl1; Spider biofilm induced
CR_07450C_A	MNL1	CAWG_02041|orf19.6121|CR_07450C_B|CR_07450C|orf19.13540|IPF20971.1|IPF9113.2|Contig4-2916_0013|orf6.5102|CA2995|MSN2|CaO19.13540|CaO19.6121|IPF9113	ORF|Verified	Ca22chrRA_C_albicans_SC5314	Transcription factor; induces transcripts of stress response genes via SLE (STRE-like) elements; required for adaptation to weak acid stress; activates a subset of the genes that are repressed by Nrg1
C5_01910W_A	GIS2	CAWG_04576|orf19.3182|C5_01910W_B|C5_01910W|orf19.10692|orf6.4479|IPF24129.1|IPF12793.2|Contig4-1727_0004|CA2534|CaO19.10692|CaO19.3182|IPF12793	ORF|Verified	Ca22chr5A_C_albicans_SC5314	Translational activator for mRNAs with internal ribosome entry sites; induced in high iron; repressed by yeast-hypha switch; null exhibits sensitivity to sorbitol, 5-fluorocytosine, and cold temperatures; Spider biofilm repressed
C4_05870C_A		CAWG_03236|orf19.1274|C4_05870C_B|C4_05870C|orf19.8861|IPF10266.2|Contig4-1689_0001|Contig4-2799_0004|orf6.2166|CaO19.1274	ORF|Uncharacterized	Ca22chr4A_C_albicans_SC5314	Has domain(s) with predicted DNA binding, zinc ion binding activity, role in transcription, DNA-templated and nucleus localization
C2_03840C_A	INO4	orf19.837.1|C2_03840C_B|C2_03840C	ORF|Verified	Ca22chr2A_C_albicans_SC5314	Transcription factor; activator that forms a heterodimer with Ino2; likely regulates genes involved in phosphatidylcholine and phosphatidylinositol biosynthesis, fatty acid beta-oxidation, and peroxisome biogenesis; gene has intron
C4_02560C_A	UME7	CAWG_03539|orf19.2745|C4_02560C_B|C4_02560C|orf19.10259|IPF15893.2|IPF15350.2|Contig4-1974_0005|orf6.4701|orf6.887|CA0215|CaO19.2745|IPF15350	ORF|Uncharacterized	Ca22chr4A_C_albicans_SC5314	Putative transcription factor with zinc cluster DNA-binding motif; similar to S. cerevisiae Ume6p, which is a transcription factor involved in the regulation of meiotic genes
C2_00430C_A	DPB4	CAWG_03823|orf19.2088|C2_00430C_B|C2_00430C|orf19.9635|IPF25294.1|IPF1174.1|Contig4-2971_0009|orf6.7467|CA4813|CaO19.2088|CaO19.9635	ORF|Verified	Ca22chr2A_C_albicans_SC5314	Putative DNA polymerase epsilon subunit D; null mutant is viable but slow-growing and displays abnormal invasive growth on SD and YPD media; Spider biofilm repressed
C3_05470W_A	TEA1	CAWG_02860|orf19.6985|C3_05470W_B|C3_05470W|IPF20023.1|Contig4-2884_0008|orf6.7731|CA5031|CaO19.6985|IPF20023	ORF|Verified	Ca22chr3A_C_albicans_SC5314	Putative transcription factor with zinc cluster DNA-binding motif; has similarity to S. cerevisiae Tea1p; Hap43p-repressed gene
C1_07680W_A	HAP2	CAWG_00649|orf19.1228|C1_07680W_B|C1_07680W|orf19.8814|IPF18396.2|IPF16519.2|orf6.5088|orf6.868|CA0209|CaO19.1228|CA2983|IPF18396|IPF18396.1	ORF|Verified	Ca22chr1A_C_albicans_SC5314	CCAAT-binding transcription factor; regulates low-iron induction of FRP1; in these conditions CBF comprises Hap43 and probably Hap2 and Hap3; possibly essential, disruptants not obtained by UAU1 method; Cap1-dependent induction in low iron
C5_05080W_A	GRF10	CAWG_04874|orf19.4000|C5_05080W_B|C5_05080W|orf19.11483|IPF23219.1|IPF9385.1|Contig4-2616_0006|Contig4-2616_0007|orf6.7413|CA4768|PHO2|CaO19.4000|CaO19.11483|IPF9385|FIL2	ORF|Verified	Ca22chr5A_C_albicans_SC5314	Putative homeodomain transcription factor, involved in control of filamentous growth; null mutant is an adenine auxotroph; Spider biofilm induced; promoter bound by Bcr1, Tec1, Efg1, Ndt80 and Brg1
C2_02250C_A	OPI1	CAWG_03993|orf19.1543|C2_02250C_B|C2_02250C|orf19.9117|orf6.6401|IPF6498|IPF25784.1|IPF6498.2|Contig4-2847_0013|CA3971|CaO19.1543|CaO19.9117	ORF|Verified	Ca22chr2A_C_albicans_SC5314	Leucine zipper transcription factor; involved in regulation of filamentous growth; has putative Opi1-Sin3 interaction domain; interacts with ScSin3, but not CaSin3
C5_02940C_A	MIG1	CAWG_04675|orf19.4318|C5_02940C_B|C5_02940C|orf19.11793|IPF22963.1|IPF11048.2|Contig4-2700_0004|orf6.3170|CA1593|CaO19.11793|CaO19.4318	ORF|Verified	Ca22chr5A_C_albicans_SC5314	C2H2 transcription factor; repressor; regulates genes for carbon source utilization; Tup1-dependent and independent functions; hyphal, Hap43 and caspofungin repressed; Spider and flow model biofilm induced
C2_03220C_A	STP4	CAWG_04089|orf19.909|C2_03220C_B|C2_03220C|orf19.8527|IPF26436.1|IPF4553.2|Contig4-3099_0038|orf6.3947|CA2167|CaO19.8527|CaO19.909|IPF4553	ORF|Verified	Ca22chr2A_C_albicans_SC5314	C2H2 transcription factor; induced in core caspofungin response; colony morphology-related gene regulation by Ssn6; induced by 17-beta-estradiol, ethynyl estradiol; rat catheter and Spider biofilm induced
C5_01400W_A	SEF2	orf19.1926|C5_01400W_B|C5_01400W|orf19.9482|orf19.11606|IPF25372.1|IPF15112.2|IPF23122.1|IPF18736.1|Contig4-2911_0020|orf6.1277|orf6.2618|CA0395|orf19.4129|CaO19.9482|CaO19.1926|SEF11.5eoc|CAWG_04527	ORF|Verified	Ca22chr5A_C_albicans_SC5314	Zn(II)2Cys6 transcription factor, required for normal resistance to copper; repressed by Sfu1 in high-iron conditions; regulated by Sef1, Sfu1, and Hap43; rat catheter and Spider biofilm induced
C4_02530W_A	ARG83	CAWG_03542|orf19.2748|C4_02530W_B|C4_02530W|orf19.10262|IPF24568.1|IPF13264.2|Contig4-2217_0009|Contig4-2945_0026|orf6.2536|CA1171|CaO19.10262|CaO19.2748|IPF13264	ORF|Verified	Ca22chr4A_C_albicans_SC5314	GAL4-like Zn(II)2Cys6 transcription factor; clade-associated expression; null shows abnormal regulation of invasive colony growth, is unable to utilize proline as a nitrogen source; flow model biofilm induced
C4_04850C_A	CSR1	CAWG_03331|orf19.3794|C4_04850C_B|C4_04850C|orf19.11274|SUR1|ZAP1|IPF23443.1|IPF6909.2|Contig4-2569_0008|orf6.3067|CA1524|CaO19.3794|CaO19.11274	ORF|Verified	Ca22chr4A_C_albicans_SC5314	Transcription factor; role in zinc homeostasis and regulation of Spider biofilm matrix; mutation affects filamentous growth; can suppress S. cerevisiae rok1 mutant inviability; Spider biofilm induced; mutants for abnormal Spider biofilms
C2_01890W_A	CTF1	CAWG_03957|orf19.1499|C2_01890W_B|C2_01890W|orf19.9075|IPF25868.1|IPF15240.2|Contig4-2582_0009|orf6.3543|CA6190|CaO19.9075|CaO19.1499|IPF15240	ORF|Verified	Ca22chr2A_C_albicans_SC5314	Putative zinc-finger transcription factor, similar to A. nidulans FarA and FarB; activates genes required for fatty acid degradation; induced by oleate; null mutant displays carbon source utilization defects and slightly reduced virulence
C1_13640W_A	CUP2	CAWG_00088|orf19.5001|C1_13640W_B|C1_13640W|orf19.12468|IPF22242.1|IPF1804.1|Contig4-3061_0022|Contig4-3061_0024|orf6.8008|CA5262|CaO19.5001|HAA1|CaO19.12468|IPF1804	ORF|Verified	Ca22chr1A_C_albicans_SC5314	Putative copper-binding transcription factor; required for normal resistance to copper; activates transcription of metallothionein genes; Hap43-repressed; Spider biofilm induced
C1_09090C_A	ARG81	CAWG_00520|orf19.4766|C1_09090C_B|C1_09090C|orf19.12230|IPF22523.1|IPF14033.2|Contig4-2442_0003|orf6.2542|CA1175|CaO19.12230|CaO19.4766|CA2624|ARG81.3eoc|IPF17734.2	ORF|Verified	Ca22chr1A_C_albicans_SC5314	Zn(II)2Cys6 transcription factor; required for utilization of ornithine as a nitrogen source and for wild-type resistance to caffeine; required for yeast cell adherence to silicone substrate
C5_01810W_A	FCR3	CAWG_04566|orf19.3193|C5_01810W_B|C5_01810W|orf19.10704|orf6.906|IPF19842.1|IPF19852.1|Contig4-2798_0003|orf6.715|orf6.716|CA0219|YAP3|CaO19.3193	ORF|Verified	Ca22chr5A_C_albicans_SC5314	bZIP transcription factor; ortholog of S. cerevisiae Yap3; partially complements fluconazole sensitivity of S. cerevisiae pdr1 pdr3; Hap43-induced; required for yeast cell adherence to silicone substrate; flow model biofilm repressed
C6_02840C_A	RBF1	CAWG_05080|orf19.5558|C6_02840C_B|C6_02840C|orf19.13004|IPF5380.3|IPF27978.1|Contig4-3002_0014|orf6.3253|orf6.4128|CA2289|CaO19.5558|RBF1.3|IPF5380.2	ORF|Verified	Ca22chr6A_C_albicans_SC5314	Transcription factor; glutamine-rich activation domain; binds RPG-box DNA sequences; predominantly nuclear; mutation causes accelerated induction of filamentous growth; antigenic during human oral infection; Sko1p-repressed
C1_00060W_A	TUP1	CAWG_01360|orf19.6109|C1_00060W_B|C1_00060W|orf19.13528|IPF21053.1|IPF4657.2|orf6.6232|CA3852|CaO19.6109|CaO19.13528	ORF|Verified	Ca22chr1A_C_albicans_SC5314	Transcriptional corepressor; represses filamentous growth; regulates switching; role in germ tube induction, farnesol response; in repression pathways with Nrg1, Rfg1; farnesol upregulated in biofilm; rat catheter, Spider biofilm repressed
C3_04110C_A	MBP1	CAWG_02726|orf19.5855|C3_04110C_B|C3_04110C|orf19.13277|IPF21163.1|IPF10688.2|Contig4-2525_0008|orf6.5047|CA2953|CaO19.5855|CaO19.13277	ORF|Verified	Ca22chr3A_C_albicans_SC5314	Putative component of the MBF transcription complex involved in G1/S cell-cycle progression; non-periodic mRNA expression; predicted, conserved MBF binding sites upstream of G1/S-regulated genes
C2_10660W_A	ASH1	CAWG_06127|orf19.5343|C2_10660W_B|C2_10660W|orf19.12803|orf6.8332|IPF21849.1|IPF763.2|Contig4-3102_0043|CA5502|CaO19.5343|CaO19.12803|IPF763	ORF|Verified	Ca22chr2A_C_albicans_SC5314	GATA-like transcription factor; localizes to daughter cell, hyphal tip cell nuclei; mRNA localization mediated by She3; required for WT virulence and filamentous growth on solid media; Ras1 repressed in yeast, Cyr1 repressed yeast, hyphae
C5_01500C_A	ZCF20	CAWG_04537|orf19.4145|C5_01500C_B|C5_01500C|orf19.11621|IPF9826.2|IPF19172.2|Contig4-2294_0005|Contig4-2911_0001|orf6.236|orf6.5234|orf6.720|CA3088|CaO19.4145|IPF9826	ORF|Uncharacterized	Ca22chr5A_C_albicans_SC5314	Zn(II)2Cys6 transcription factor orthologous to S. cerevisiae Hap1; regulated by Sef1, Sfu1; Hap43-induced; Spider biofilm induced
C7_04230W_A	NRG1	CAWG_05752|orf19.7150|C7_04230W_B|C7_04230W|IPF1932.1|Contig4-3083_0019|orf6.8050|CA5289|CaJ7.0489|CaO19_7150|CaJ7_0489|CaO19.7150	ORF|Verified	Ca22chr7A_C_albicans_SC5314	Transcription factor/repressor; regulates chlamydospore formation/hyphal gene induction/virulence and rescue/stress response genes; effects both Tup1 dependent and independent regulation; flow model biofilm induced; Spider biofilm repressed
C1_02720W_A		CAWG_01111|orf19.2961|C1_02720W_B|C1_02720W|orf19.10478|IPF24305.1|IPF4432.2|Contig4-2873_0007|orf6.6655|CA4172|CaO19.2961|CaO19.10478|IPF4432	ORF|Verified	Ca22chr1A_C_albicans_SC5314	Putative transcription factor with zinc finger DNA-binding motif
C7_00510W_A	MAC1	orf19.7068|C7_00510W_B|C7_00510W|IPF492.1|Contig4-3106_0066|orf6.8485|CA5628|CaJ7.0065|CaJ7_0065|CaO19_7068|CaO19.7068|CAWG_05408	ORF|Verified	Ca22chr7A_C_albicans_SC5314	Copper fist transcription factor; regulator of CTR1 copper transporter; induces CTR1 in low-copper conditions; required for copper regulation of SOD1 and SOD3; Spider biofilm induced
C3_04580C_A	STP1	CAWG_02771|orf19.5917|C3_04580C_B|C3_04580C|orf19.13338|IPF21221.1|IPF4369.1|Contig4-3037_0004|orf6.9120|CA6131|CaO19.13338|CaO19.5917|IPF4369|STP3	ORF|Verified	Ca22chr3A_C_albicans_SC5314	Transcription factor; regulates SAP2, OPT1 expression and thereby protein catabolism for nitrogen source; activated via amino-acid-induced proteolytic processing; macrophage/pseudohyphal-repressed; Spider biofilm repressed
C5_02430W_A	ZCF22	CAWG_04625|orf19.4251|C5_02430W_B|C5_02430W|orf19.11726|IPF22947.1|IPF6874.2|Contig4-2928_0011|orf6.3973|orf6.6594|CA2184|CaO19.4251|IPF6874.3f|IPF6874.3	ORF|Uncharacterized	Ca22chr5A_C_albicans_SC5314	Predicted Zn(II)2Cys6 transcription factor
C3_02640C_A	ZCF1	CAWG_02587|orf19.255|C3_02640C_B|C3_02640C|orf19.7887|IPF26971.1|IPF16368.2|Contig4-2723_0002|Contig4-2723_0003|Contig4-2723_0004|orf6.692|CA0153|IPF16368.5f	ORF|Verified	Ca22chr3A_C_albicans_SC5314	Zn(II)2Cys6 transcription factor; transcript regulated during hypha formation; 5'-UTR intron; mutants show decreased colonization of mouse kidneys; flow model biofilm induced; Spider biofilm induced
C1_11210C_A	HAP43	CAWG_00314|orf19.681|C1_11210C_B|C1_11210C|orf19.8298|orf6.1795|IPF7711.2|IPF18253.2|Contig4-2776_0004|orf6.6574|CA0707|CAP2|CaO19.681|IPF7711	ORF|Verified	Ca22chr1A_C_albicans_SC5314	CCAAT-binding factor-dependent transcription factor; repressor; also called CAP2; required for low iron response; similar to bZIP transcription factor AP-1; repressed by Sfu1; ciclopirox olamine induced; rat catheter, Spider biofilm induced
C1_13620W_A	ROB1	CAWG_00090|orf19.4998|C1_13620W_B|C1_13620W|orf19.12465|IPF22198.1|IPF1798.2|orf6.8011|CA5264|CaO19.4998|CHA4|CaO19.12465|IPF1798	ORF|Verified	Ca22chr1A_C_albicans_SC5314	Zn(II)2Cys6 transcription factor; required for Spider model biofilm formation; mutant displays abnormal colony morphology and invasive growth; caspofungin repressed; flow model biofilm induced; rat catheter biofilm repressed
CR_09200C_A	UGA33	CAWG_02193|orf19.7317|CR_09200C_B|CR_09200C|IPF5969.2|Contig4-2511_0002|Contig4-2983_0026|orf6.8398|orf6.8399|CA5553|CA5554|orf19.7318|IPF1960.3f	ORF|Verified	Ca22chrRA_C_albicans_SC5314	Zinc-finger transcription factor; similar to S. cerevisiae Uga3 which regulates gamma-aminobutyrate metabolism gene expression; required for yeast cell adherence to silicone substrate; rat catheter biofilm induced
C1_09100W_A	ZCF28	CAWG_00519|orf19.4767|C1_09100W_B|C1_09100W|orf19.12231|IPF22464.1|IPF14255.2|Contig4-2264_0005|orf6.2541|CA1174|CaO19.12231|CaO19.4767|IPF14255	ORF|Verified	Ca22chr1A_C_albicans_SC5314	Zn(II)2Cys6 transcription factor; required for yeast cell adherence to silicone substrate; Spider biofilm induced
C1_07670W_A	ZCF4	CAWG_00650|orf19.1227|C1_07670W_B|C1_07670W|orf19.8813|IPF26088.1|IPF19850.1|Contig4-1474_0002|orf6.867|CA0208|CaO19.8813|CaO19.1227|IPF19850	ORF|Uncharacterized	Ca22chr1A_C_albicans_SC5314	Putative Zn(II)2Cys6 transcription factor
C5_04280C_A	GLN3	CAWG_04801|orf19.3912|C5_04280C_B|C5_04280C|orf19.11393|IPF10021.2|IPF28549.1|Contig4-2730_0003|orf6.5136|CA3017|CaO19.3912|CaO19.11393|IPF10021	ORF|Verified	Ca22chr5A_C_albicans_SC5314	GATA transcription factor, involved in regulation of nitrogen starvation-induced filamentous growth; regulates transcription of Mep2 ammonium permease; regulated by Gcn2 and Gcn4; mRNA binds She3; Spider biofilm induced
C3_05910W_A	ZCF35	CAWG_02900|orf19.7371|C3_05910W_B|C3_05910W|IPF1264.2|Contig4-3093_0006|orf6.8531|CA5669|CaO19.7371|IPF1264	ORF|Uncharacterized	Ca22chr3A_C_albicans_SC5314	Zn(II)2Cys6 transcription factor; Hap43-induced; Spider biofilm induced
C5_04410C_A		CAWG_04813|orf19.3928|C5_04410C_B|C5_04410C|orf19.11410|IPF23263.1|IPF10936.2|Contig4-2817_0008|orf6.4048|CA2230|CaO19.3928|CaO19.11410|IPF10936	ORF|Uncharacterized	Ca22chr5A_C_albicans_SC5314	Putative transcription factor with zinc finger DNA-binding motif
C5_01840C_A	TAC1	CAWG_04569|orf19.3188|C5_01840C_B|C5_01840C|orf19.10700|orf19.10699|ZNC2|IPF19124.2|IPF9191.2|Contig4-2456_0006|orf6.1024|orf6.4485|orf6.854|orf6.4486|orf6.855|TAC1-1|TAC1-2|CA2541|orf19.3189|IPF9191.3f	ORF|Verified	Ca22chr5A_C_albicans_SC5314	Zn(2)-Cys(6) transcriptional activator of drug-responsive genes (CDR1 and CDR2); binds DRE element; gene in zinc cluster region near MTL locus; resequencing indicates that TAC1 spans orf19.3188 and orf19.3189; Spider biofilm induced
CR_07060C_A	CRZ2	CAWG_02003|orf19.2356|CR_07060C_B|CR_07060C|orf19.9892|IPF24945.1|IPF10795.2|Contig4-2886_0011|orf6.1328|orf6.2759|CA0424|CaO19.2356|IPF10795	ORF|Verified	Ca22chrRA_C_albicans_SC5314	C2H2 transcription factor, involved in regulation of early adaptation to murine GI tract; Rim101-repressed at pH 8; required for yeast cell adherence to silicone substrate; Spider biofilm induced
CR_02190C_A	SEF1	CAWG_01565|orf19.3753|CR_02190C_B|CR_02190C|orf19.11237|IPF23521.1|IPF7790.2|Contig4-2761_0009|Contig4-2761_0013|orf6.4213|CA2346|CaO19.11237|CaO19.3753	ORF|Verified	Ca22chrRA_C_albicans_SC5314	Zn2-Cys6 transcription factor; regulates iron uptake; negatively regulated by Sfu1p, positively regulated by Tbf1; promotes virulence in mice; mutants display decreased colonization of mouse kidneys; Spider biofilm induced
C2_10540W_A		CAWG_06116|orf19.5326|C2_10540W_B|C2_10540W|orf19.12786|IPF796.2|IPF798.1|orf6.8315|CA5491|CaO19.5326|MIG2|CaO19.12786|IPF798	ORF|Verified	Ca22chr2A_C_albicans_SC5314	Putative transcription factor with zinc finger DNA-binding motif; possible ortholog of S. cerevisiae Mig2p
C1_13440C_A	OFI1	CAWG_00107|orf19.4972|C1_13440C_B|C1_13440C|orf19.12437|IPF7964.2|IPF15920.1|Contig4-2387_0006|orf6.1556|orf6.1893|orf6.3141|CA0556|CaO19.4972|IPF15920	ORF|Verified	Ca22chr1A_C_albicans_SC5314	Putative transcription factor with zinc finger DNA-binding motif, involved in regulation of white-opaque switching and filamentous growth
CR_02330C_A	KAR4	CAWG_01575|orf19.3736|CR_02330C_B|CR_02330C|orf19.11221|IPF23534.1|IPF4719.2|Contig4-3070_0014|orf6.1096|orf6.5466|CA0307|CaO19.3736|IPF4719	ORF|Uncharacterized	Ca22chrRA_C_albicans_SC5314	Transcription factor; required for gene regulation in response to pheromones; ortholog of S. cerevisiae Kar4; role in karyogamy; opaque-specific, a-specific; induced by alpha factor
C3_04640W_A	ZCF31	CAWG_02777|orf19.5924|C3_04640W_B|C3_04640W|orf19.13345|IPF21328.1|IPF143.2|Contig4-2867_0017|orf6.9113|CA6126|CaO19.5924|CaO19.13345|IPF143	ORF|Verified	Ca22chr3A_C_albicans_SC5314	Zn(II)2Cys6 transcription factor of unknown function; mutant is sensitive to copper and SDS, and resistant to Calcofluor White; required for yeast cell adherence to silicone substrate
C1_08940C_A	MSN4	CAWG_00533|orf19.4752|C1_08940C_B|C1_08940C|orf19.12215|IPF22377.1|IPF9939.2|Contig4-1898_0007|Contig4-2609_0002|orf6.4022|CA2214|CaO19.12215|CaO19.4752|IPF9939	ORF|Uncharacterized	Ca22chr1A_C_albicans_SC5314	Zinc finger transcription factor; similar to S. cerevisiae Msn4, but not a significant stress response regulator in C. albicans; partly complements STRE-activation defect of S. cerevisiae msn2 msn4 double mutant; flow model biofilm induced
C3_01580W_A	ZCF7	orf19.1685|C3_01580W_B|C3_01580W|IPF6510.2|orf6.4154|CA2306|CaO19.1685|IPF6510	ORF|Verified	Ca22chr3A_C_albicans_SC5314	Predicted Zn(II)2Cys6 transcription factor; mutant shows reduced colony wrinkling on Spider medium and is unable to utilize mannitol as a carbon source; mutants have increased colonization of mouse kidneys
C1_00080C_A	RCA1	CAWG_01358|orf19.6102|C1_00080C_B|C1_00080C|orf19.13521|IPF21080.1|IPF4649.1|Contig4-2342_0004|orf6.6239|CA3854|CaO19.6102|CST6|CaO19.13521|IPF4649	ORF|Verified	Ca22chr1A_C_albicans_SC5314	Protein involved in regulation of carbonic anhydrases; controls CO2 sensing; bZIP domain-containing transcription factor of the ATF/CREB family; null mutant displays slow growth, abnormal colony morphology and invasive growth
C5_01850C_A	ZNC1	CAWG_04570|orf19.3187|C5_01850C_B|C5_01850C|orf19.10697|IPF17473.2|IPF9188.2|Contig4-2456_0001|orf6.4484|orf6.852|orf6.853|CA2539|CaO19.3187|HAL91|IPF9188	ORF|Verified	Ca22chr5A_C_albicans_SC5314	Zn(2)-Cys(6) transcription factor; regulated by Gcn2 and Gcn4; gene located in zinc cluster region of Chromosome 5, near the MTL locus; required for yeast cell adherence to silicone substrate; Spider biofilm induced
C1_08460C_A	UPC2	CAWG_00580|orf19.391|C1_08460C_B|C1_08460C|orf19.8021|IPF26909.1|IPF7289.2|Contig4-3031_0016|Contig4-3031_0018|orf6.6273|CA3878|CaO19.8021|ECM22|CaO19.391|IPF7289	ORF|Verified	Ca22chr1A_C_albicans_SC5314	Zn2-Cys6 transcript factor; regulator of ergosterol biosynthetic genes and sterol uptake; binds ERG2 promoter; induced by ergosterol depletion, by azoles, anaerobicity; macrophage/pseudohyphal-repressed; flow model biofilm induced
C2_08540C_A		CAWG_05938|orf19.3625|C2_08540C_B|C2_08540C|orf19.11108|IPF23675.1|IPF11989.2|Contig4-2568_0007|orf6.1480|CA0507|YNG1|CaO19.11108|CaO19.3625|IPF11989	ORF|Verified	Ca22chr2A_C_albicans_SC5314	Has domain(s) with predicted zinc ion binding activity
CR_07440W_A	ACE2	CAWG_02040|orf19.6124|CR_07440W_B|CR_07440W|orf19.13543|IPF20973.1|IPF9108.2|Contig4-2916_0014|orf6.5105|CA2996|CaO19.6124|CaO19.13543|IPF9108	ORF|Verified	Ca22chrRA_C_albicans_SC5314	Transcription factor; similar to S. cerevisiae Ace2 and Swi5; regulates morphogenesis, cell separation, adherence, virulence in a mice; mutant is hyperfilamentous; rat catheter and Spider biofilm induced
C4_01390W_A	HAP3	CAWG_03645|orf19.4647|C4_01390W_B|C4_01390W|orf19.12116|orf6.3344|IPF22615.1|IPF9315.2|HAP32|Contig4-1826_0002|CA1717|CaO19.4647|CaO19.12116|IPF9315	ORF|Verified	Ca22chr4A_C_albicans_SC5314	Predicted CCAAT-binding transcription factor that regulates respiration; Cap2-dependent induction in low iron; opaque specific, alkaline, ciclopirox olamine induced; regulated by Sef1, Sfu1, Hap43; Bcr1-regulated in RPMI a/a biofilms
C2_10080W_A	RAP1	orf19.1773|C2_10080W_B|C2_10080W|orf19.9342|IPF9036.2|IPF19909.2|Contig4-2933_0003|orf6.1679|orf6.2661|CA0635|CaO19.1773|IPF9036|CAWG_06079	ORF|Verified	Ca22chr2A_C_albicans_SC5314	Transcription factor; binds telomeres and regulatory sequences in DNA; involved in telomere maintenance; represses hyphal growth under yeast-favoring conditions; similar to (but shorter than) S. cerevisiae Rap1
C1_08190C_A	CAT8	CAWG_00604|orf19.5097|C1_08190C_B|C1_08190C|orf19.12563|IPF9674.2|IPF28167.1|Contig4-2662_0002|Contig4-2662_0003|orf6.4032|CaO19.5097|CaO19.12563|CA2219	ORF|Verified	Ca22chr1A_C_albicans_SC5314	Zn(II)2Cys6 transcription factor; similar to S. cerevisiae Cat8 but mutant phenotype suggests different target genes; mutant displays increased filamentous/invasive growth; flucytosine repressed; rat catheter biofilm induced
C3_06310C_A	ISW2	CAWG_02942|orf19.7401|C3_06310C_B|C3_06310C|IPF2633.1|Contig4-3029_0013|CA5701|CaO19.7401|orf6.8561	ORF|Verified	Ca22chr3A_C_albicans_SC5314	Ortholog of S. cerevisiae Isw2; an ATPase involved in chromatin remodeling; required for chlamydospore formation; Hap43-induced gene; repressed by high-level peroxide stress
C2_00720C_A	FGR15	CAWG_03851|orf19.2054|C2_00720C_B|C2_00720C|orf19.9601|IPF25258.1|IPF1235.1|Contig4-3065_0012|orf6.7501|CAS2|CA4840|CaO19.2054|CaO19.9601|IPF1235	ORF|Verified	Ca22chr2A_C_albicans_SC5314	Putative transcription factor with zinc finger DNA-binding motif; lacks an ortholog in S. cerevisiae; transposon mutation affects filamentous growth; caspofungin induced; mutation causes marginal increase in caspofungin sensitivity
C1_11690W_A		CAWG_00268|orf19.1150|C1_11690W_B|C1_11690W|orf19.8743|IPF26163.1|IPF11716.1|Contig4-2773_0006|orf6.2781|CA1332|CaO19.8743|CaO19.1150|IPF11716	ORF|Uncharacterized	Ca22chr1A_C_albicans_SC5314	GATA-like transcription factor; oral infection induced; mutant has reduced capacity to damage oral epithelial cells; regulated by Gcn2 and Gcn4; Spider biofilm induced
CR_00170W_A	ZCF38	orf19.7518|CR_00170W_B|CR_00170W|IPF376.1|Contig4-3107_0075|orf6.8770|CA5860|TEA2|CaO19.7518|IPF376	ORF|Uncharacterized	Ca22chrRA_C_albicans_SC5314	Putative Zn(II)2Cys6 transcription factor
C4_06820C_A	CZF1	orf19.3127|C4_06820C_B|C4_06820C|orf19.10639|ZNF1|IPF24182.1|IPF10612.2|Contig4-2672_0006|orf6.5864|CA3560|CaO19.3127|CaO19.10639|CAWG_03147	ORF|Verified	Ca22chr4A_C_albicans_SC5314	Transcription factor; regulates white-opaque switch; hyphal growth regulator; expression in S. cerevisiae causes dominant-negative inhibition of pheromone response; required for yeast cell adherence to silicone; Spider biofilm induced
C2_05770W_A		CAWG_04323|orf19.6888|C2_05770W_B|C2_05770W|orf19.14177|orf6.7152|IPF19437.2|IPF9425.2|Contig4-2509_0013|Contig4-2670_0012|orf6.122|CA4576|CaO19.6888|ZFU3|IPF9425.3	ORF|Verified	Ca22chr2A_C_albicans_SC5314	Zn(II)2Cys6 domain transcription factor; regulated by Mig1 and Tup1; rat catheter and Spider biofilm induced
C1_03200C_A	ARO80	CAWG_01064|orf19.3012|C1_03200C_B|C1_03200C|orf19.10530|IPF20024.1|IPF28935.1|Contig4-3096_0034|orf6.7749|orf6.5277|CA5048|CaO19.10530|CaO19.3012|IPF20024|CA3114|IPF18384|IPF18384.1	ORF|Uncharacterized	Ca22chr1A_C_albicans_SC5314	Zn(II)2Cys6 transcription factor; transcriptional activator of aromatic amino acid catabolism; regulator of aromatic alcohol biosynthesis via the Ehrlich pathway; mutant is viable
C1_07330W_A	RME1	CAWG_00686|orf19.4438|C1_07330W_B|C1_07330W|orf19.11918|IPF3121|IPF3121.1|IPF28396.1|Contig4-3008_0024|orf6.7251|CA4651|CaO19.4438	ORF|Uncharacterized	Ca22chr1A_C_albicans_SC5314	Zinc finger protein; controls meiosis in S. cerevisae; white-specific transcript; upregulation correlates with clinical development of fluconazole resistance; Upc2-regulated in hypoxia; flow model biofilm induced; Spider biofilm repressed
C1_10020W_A	SFU1	CAWG_00430|orf19.4869|C1_10020W_B|C1_10020W|orf19.12333|orf6.2584|IPF22421.1|IPF19906.1|Contig4-2622_0003|Contig4-2622_0004|CA1201|CaO19.12333|CaO19.4869|IPF19906	ORF|Verified	Ca22chr1A_C_albicans_SC5314	GATA-type transcription factor; regulator of iron-responsive genes; represses iron utilization genes if iron is present; Hap43-repressed; promotes gastrointestinal commensalism in mice; Spider biofilm induced
C7_00970C_A	YOX1	CAWG_05455|orf19.7017|C7_00970C_B|C7_00970C|IPF2351.1|Contig4-3091_0036|orf6.7943|CA5202|CaJ7.0115|CaO19.7017|CaJ7_0115|CaO19_7017	ORF|Uncharacterized	Ca22chr7A_C_albicans_SC5314	Putative homeodomain-containing transcription factor; transcriptional repressor; periodic mRNA expression, peak at cell-cycle G1/S phase
C1_10990C_A	RTG3	CAWG_00335|orf19.2315|C1_10990C_B|C1_10990C|orf19.9851|IPF24980.1|IPF13780.2|Contig4-2539_0004|Contig4-2539_0005|orf6.5535|CA3300|CaO19.2315|CaO19.9851	ORF|Verified	Ca22chr1A_C_albicans_SC5314	Transcription factor with bZIP motif involved in regulation of galactose catabolism genes; as result of transcriptional rewiring, performs role analogous to Gal4p in S. cerevisiae; regulates carbon source-dependent stress response
C3_06850W_A	FCR1	orf19.6817|C3_06850W_B|C3_06850W|orf19.14109|IPF20357.1|IPF2404.1|Contig4-3076_0005|orf6.8814|CA5890|CaO19.14109|CaO19.6817	ORF|Verified	Ca22chr3A_C_albicans_SC5314	Transcription factor; repressor of fluconazole/ketoconazole/brefeldin A resistance; Tn mutation enhances filamentation; partially rescues S. cerevisiae pdr1 pdr3 fluconazole sensitivity; rat catheter biofilm induced/Spider biofilm repressed
C1_05750C_A		CAWG_00831|orf19.2476|C1_05750C_B|C1_05750C|orf19.10013|IPF24871.1|IPF7201.2|Contig4-2471_0005|orf6.4959|orf6.6159|CA2884|CaO19.2476|IPF7201	ORF|Uncharacterized	Ca22chr1A_C_albicans_SC5314	Ortholog(s) have histone demethylase activity (H3-trimethyl-K4 specific) activity
CR_02510W_A		CAWG_01591|orf19.173|CR_02510W_B|CR_02510W|orf19.7806|orf19.7807|IPF12061.3|IPF27145.1|IPF19915.1|IPF16124.2|Contig4-2440_0003|orf6.2910|orf6.2909|orf6.51|CA1418|CA0007|orf19.174|IPF12061.3f|IPF16124	ORF|Verified	Ca22chrRA_C_albicans_SC5314	C2H2 transcription factor; induced by Mnl1 under weak acid stress
CR_10070C_A	ZCF39	CAWG_02270|orf19.7583|CR_10070C_B|CR_10070C|OAF1|IPF907.2|Contig4-3105_0071|Contig4-3105_0072|orf6.8931|CA5985|CaO19.7583|IPF907	ORF|Verified	Ca22chrRA_C_albicans_SC5314	Zn(II)2Cys6 transcription factor; mutants are viable; filament induced; required for yeast cell adherence to silicone substrate; Spider biofilm induced
C1_13350W_A	STP2	CAWG_00116|orf19.4961|C1_13350W_B|C1_13350W|orf19.12426|IPF22239.1|IPF15844.2|Contig4-1523_0002|orf6.2844|CA1372|CaO19.4961|CaO19.12426|IPF15844	ORF|Verified	Ca22chr1A_C_albicans_SC5314	Amino-acid-regulated transcription factor; activates transcription of amino acid permease genes; activated by amino-acid-induced proteolytic processing (Ssy1, Csh3 dependent); required for alkalinization of medium; Spider biofilm induced
C1_04330W_A	RPN4	CAWG_00960|orf19.1069|C1_04330W_B|C1_04330W|orf19.8671|IPF26253.1|IPF7070.2|Contig4-2688_0001|Contig4-2992_0023|orf6.4920|CA2854|CaO19.1069	ORF|Verified	Ca22chr1A_C_albicans_SC5314	C2H2 transcription factor; putative regulator of proteasome genes; DNA recognition sequence (GAAGGCAAAA) enriched in regions upstream of proteasome genes; induced in core stress response; Hap43-induced; Spider biofilm induced
C4_05700W_A	ZCF5	CAWG_03252|orf19.1255|C4_05700W_B|C4_05700W|orf19.8841|orf19.8842|IPF26057.1|IPF26091.1|IPF10533.2|IPF19641.1|Contig4-2799_0004|orf6.2897|orf6.5722|orf6.5723|CA3454|CA3455|orf19.1256|IPF10533.5f|IPF10533.exon1	ORF|Verified	Ca22chr4A_C_albicans_SC5314	Zn(II)2Cys6 transcription factor; colony morphology-related gene regulation by Ssn6
C1_01200W_A	STB5	CAWG_01255|orf19.3308|C1_01200W_B|C1_01200W|orf19.10818|IPF23925.1|IPF5760.2|Contig4-2978_0002|Contig4-2978_0004|orf6.7203|CA4617|CaO19.3308|CaO19.10818	ORF|Verified	Ca22chr1A_C_albicans_SC5314	Putative transcription factor with zinc cluster DNA-binding motif; hyperactive mutation causes YOR1 overexpression and resistance to beauvericin; Hap43p-repressed gene
C1_00670C_A	UGA32	CAWG_01306|orf19.6038|C1_00670C_B|C1_00670C|orf19.13459|IPF21042.1|IPF1457.1|Contig4-2972_0013|Contig4-2972_0017|orf6.7582|CA4901|CaO19.6038|CaO19.13459|IPF1457	ORF|Verified	Ca22chr1A_C_albicans_SC5314	Predicted Zn(II)2Cys6 transcription factor; has similarity to S. cerevisiae Uga3, a transcription factor involved in the regulation of gamma-aminobutyrate metabolism genes; rat catheter biofilm induced
C7_02040C_A	CUP9	CAWG_05554|orf19.6514|C7_02040C_B|C7_02040C|orf19.13867|IPF20614.1|IPF3912.1|Contig4-3089_0018|orf6.7646|CA4960|CaJ7.0235|CaO19.13867|CaO19_6514|CaJ7_0235|CaO19.6514|IPF3912	ORF|Verified	Ca22chr7A_C_albicans_SC5314	Transcription factor; represses SOK1 expression in response to farnesol inhibition; yeast-hypha switch repressed; ketoconazole-induced; Plc1-regulated; colony morphology-related Ssn6 regulation; Spider, flow model biofilm induced
CR_01030W_A	DAL81	CAWG_01456|orf19.3252|CR_01030W_B|CR_01030W|orf19.10762|IPF23988.1|IPF236.2|Contig4-3062_0004|Contig4-3062_0007|orf6.8252|CA5449|CaO19.3252|CaO19.10762	ORF|Verified	Ca22chrRA_C_albicans_SC5314	Zn(II)2Cys6 transcription factor; ortholog of S. cerevisiae Dal81, involved in the regulation of nitrogen-degradation genes; required for yeast cell adherence to silicone substrate; Spider biofilm induced
C5_04830W_A	SFL2	CAWG_04849|orf19.3969|C5_04830W_B|C5_04830W|orf19.11452|IPF8627.2|IPF28547.1|Contig4-3081_0036|orf6.2746|CA1309|IPF8627	ORF|Verified	Ca22chr5A_C_albicans_SC5314	Transcription factor involved in regulation of morphogenesis; regulates transcription in response to carbon dioxide levels; required for filamentous growth, for virulence in RHE model but not in mice; Spider biofilm induced
CR_05530C_A	CWT1	CAWG_01876|orf19.5849|CR_05530C_B|CR_05530C|orf19.13271|IPF21361.1|IPF3781.2|Contig4-2975_0008|Contig4-2975_0009|orf6.4951|CA2880|CaO19.13271|CaO19.5849|IPF3781	ORF|Verified	Ca22chrRA_C_albicans_SC5314	Zn2Cys6 transcription factor involved in negative regulation of nitrosative stress response; regulates formation of mating projections and same-sex mating; mutant has cell wall defects; transcription increased at stationary phase
C3_06470W_A	AAF1	CAWG_02957|orf19.7436|C3_06470W_B|C3_06470W|CAD1|IPF2468.1|Contig4-3080_0008|Contig4-3080_0010|orf6.8596|CA5726|CaO19.7436	ORF|Verified	Ca22chr3A_C_albicans_SC5314	Possible regulatory protein; possible adhesin-like; Glu-rich domain; production in S. cerevisiae increases endothelial cell adherence and flocculence; flow model biofilm, alkaline or caspofungin induced
C2_10230W_A		orf19.1757|C2_10230W_B|C2_10230W|orf19.9326|IPF25560.1|IPF6857.1|Contig4-2851_0019|orf6.4092|CA2262|CaO19.9326|CaO19.1757|IPF6857|CAWG_06094	ORF|Uncharacterized	Ca22chr2A_C_albicans_SC5314	Putative C2H2 transcription factor; expression upregulated in clinical isolates from HIV+ patients with oral candidiasis; Spider biofilm induced
C1_11520C_A	ZCF3	CAWG_00285|orf19.1168|C1_11520C_B|C1_11520C|orf19.8761|IPF7629.2|Contig4-2602_0009|orf6.3441|CA1786|CaO19.1168|CaO19.8761|IPF7629	ORF|Verified	Ca22chr1A_C_albicans_SC5314	Zn(II)2Cys6 domain transcription factor; required for filamentous growth, resistance to rapamycin and flucytosine; possibly an essential gene, disruptants not obtained by UAU1 method; Hap43-repressed; Spider and flow model biofilm induced
C2_01880C_A	ZCF6	CAWG_03956|orf19.1497|C2_01880C_B|C2_01880C|IPF19100.2|CA6255|CaO19.1497|IPF19614.5f	ORF|Verified	Ca22chr2A_C_albicans_SC5314	Putative transcription factor with zinc cluster DNA-binding motif; involved in virulence
C1_05140W_A	BRG1	CAWG_00884|orf19.4056|C1_05140W_B|C1_05140W|orf19.11538|IPF23188.1|IPF7666.2|Contig4-2593_0012|orf6.2451|CA1120|CaO19.11538|CaO19.4056|IPF7666|GAT2	ORF|Verified	Ca22chr1A_C_albicans_SC5314	Transcription factor; recruits Hda1 to hypha-specific promoters; Tn mutation affects filamentation; Hap43-repressed; Spider and flow model biofilm induced; required for Spider biofilm formation; Bcr1-repressed in RPMI a/a biofilms
C4_01190W_A	CAS5	CAWG_03664|orf19.4670|C4_01190W_B|C4_01190W|orf19.12140|IPF22550.1|IPF7414.1|Contig4-2599_0003|orf6.4066|CA2243|CaO19.12140|CaO19.4670|IPF7414	ORF|Verified	Ca22chr4A_C_albicans_SC5314	Transcription factor involved in regulation of cell wall homeostasis, adherence, stress response; mutants have reduced CFU in mice, hyphal defect in C. elegans infection; Spider biofilm induced
CR_09210W_A	SUC1	CAWG_02194|orf19.7319|CR_09210W_B|CR_09210W|IPF1962.1|Contig4-2511_0004|orf6.8400|CA5555|CaO19.7319	ORF|Verified	Ca22chrRA_C_albicans_SC5314	Zinc-finger transcription factor; regulates alpha-glucosidase exression; complements S. cerevisiae suc2 for sucrose utilization and mal13 maltase defect; required for yeast cell adherence to silicone substrate; rat catheter biofilm induced
C2_08890W_A		CAWG_05972|orf19.217|C2_08890W_B|C2_08890W|orf19.7849|IPF27112.1|IPF12324.2|Contig4-2967_0001|orf6.5156|CA3031|CaO19.217|CaO19.7849|IPF12324	ORF|Uncharacterized	Ca22chr2A_C_albicans_SC5314	Ortholog(s) have DNA binding activity
C3_06000W_A	AHR1	CAWG_02909|orf19.7381|C3_06000W_B|C3_06000W|IPF1292|IPF1292.1|Contig4-3093_0048|orf6.8541|CA5678|CaO19.7381|ZCF37	ORF|Verified	Ca22chr3A_C_albicans_SC5314	Zn(II)2Cys6 transcription factor; involved in regulation of adhesion genes; involved in white-opaque switch; acts as repressor of START; forms complex with Mcm1; mutant is sensitive to 5-fluorocytosine and lithium chloride
C4_05880W_A	GAT1	CAWG_03234|orf19.1275|C4_05880W_B|C4_05880W|orf19.8862|orf6.2898|GAT99|IPF26064.1|IPF12290.2|Contig4-2741_0008|CA1410|CaO19.8862|CaO19.1275	ORF|Verified	Ca22chr4A_C_albicans_SC5314	GATA-type transcription factor; regulator of nitrogen utilization; required for nitrogen catabolite repression and utilization of isoleucine, tyrosine and tryptophan N sources; required for virulence in a mouse systemic infection model
C5_03320C_A	ZCF14	CAWG_04708|orf19.2647|C5_03320C_B|C5_03320C|orf19.10170|IPF18551.2|IPF13021.1|Contig4-2669_0003|orf6.3356|orf6.3816|orf6.1256|CA1726|CaO19.2647|IPF13021	ORF|Verified	Ca22chr5A_C_albicans_SC5314	Putative Zn(II)2Cys6 transcription factor; caspofungin induced
C5_03680W_A	FGR27	CAWG_04740|orf19.6680|C5_03680W_B|C5_03680W|IPF2319.1|Contig4-2760_0008|orf6.6789|CA4282|CaO19.6680|IPF2319	ORF|Verified	Ca22chr5A_C_albicans_SC5314	Zn(II)2Cys6 transcription factor; transposon mutation affects filamentous growth; required for yeast cell adherence to silicone substrate; Spider biofilm induced
C1_01170C_A	ZCF17	CAWG_01258|orf19.3305|C1_01170C_B|C1_01170C|orf19.10815|IPF23918.1|IPF7952.2|Contig4-2860_0016|orf6.7200|CA4614|CaO19.3305|CaO19.10815|IPF7952	ORF|Verified	Ca22chr1A_C_albicans_SC5314	Putative Zn(II)2Cys6 transcription factor
C1_09200W_A	LYS142	orf19.4778|C1_09200W_B|C1_09200W|orf19.12242|IPF22385.1|IPF11777.2|Contig4-2888_0007|orf6.1907|CA0777|CaO19.12242|CaO19.4778|IPF11777	ORF|Uncharacterized	Ca22chr1A_C_albicans_SC5314	Zn(II)2Cys6 transcription factor; has similarity to S. cerevisiae Lys14, involved in the regulation of lysine biosynthesis genes; fungal-specific
C2_02530W_A		CAWG_04021|orf19.1577|C2_02530W_B|C2_02530W|orf19.9150|IPF25781.1|IPF9634.1|Contig4-3005_0030|orf6.5343|CA3166|CaO19.1577|CaO19.9150|IPF9634	ORF|Uncharacterized	Ca22chr2A_C_albicans_SC5314	Has domain(s) with predicted DNA-binding transcription factor activity, sequence-specific DNA binding, zinc ion binding activity and role in regulation of transcription, DNA-templated
C3_05050W_A	TRY4	orf19.5975|C3_05050W_B|C3_05050W|orf19.13396|IPF21248.1|IPF29.1|Contig4-3042_0024|orf6.9062|CA6084|CaO19.5975|CaO19.13396|IPF29	ORF|Verified	Ca22chr3A_C_albicans_SC5314	C2H2 transcription factor; fluconazole-repressed; induced in ssr1 mutant; required for yeast cell adherence to silicone substrate; Spider biofilm induced
C5_02180C_A	LEU3	CAWG_04602|orf19.4225|C5_02180C_B|C5_02180C|orf19.11700|IPF3138.2|IPF17458.3|Contig4-2936_0008|Contig4-2936_0011|Contig4-2936_0012|orf6.484|orf6.6620|orf6.2769|CA4146|CaO19.4225	ORF|Verified	Ca22chr5A_C_albicans_SC5314	Zn(II)2Cys6 transcription factor; predicted regulator branched-c ofhain amino acid biosynthesis genes; alkaline induced; induced by Mnl1 under weak acid stress; required for yeast cell adherence to silicone substrate; Spider biofilm induced
C4_00260W_A		orf19.5651|C4_00260W_B|C4_00260W|orf19.13096|IPF16104.2|IPF18451.2|Contig4-3054_0028|orf6.4520|orf6.6891|CA4361|CaO19.5651|IPF16104|CAWG_03757	ORF|Uncharacterized	Ca22chr4A_C_albicans_SC5314	Ortholog(s) have histone demethylase activity (H3-K4 specific), histone demethylase activity (H3-dimethyl-K4 specific) and histone demethylase activity (H3-monomethyl-K4 specific), more
C4_02690W_A		CAWG_03529|orf19.2730|C4_02690W_B|C4_02690W|orf19.10244|IPF24597.1|IPF20076.1|Contig4-2458_0008|Contig4-2458_0009|orf6.2522|orf6.4699|orf6.885|CA1163|RPH2|CaO19.2730|CaO19.10244|IPF15357	ORF|Uncharacterized	Ca22chr4A_C_albicans_SC5314	Has domain(s) with predicted zinc ion binding activity
C3_04770C_A	ZCF32	CAWG_02790|orf19.5940|C3_04770C_B|C3_04770C|orf19.13361|IPF21177.1|IPF100.1|Contig4-3022_0010|Contig4-3022_0011|orf6.9097|CA6113|CaO19.5940|CaO19.13361|IPF100.3f|IPF100.3	ORF|Verified	Ca22chr3A_C_albicans_SC5314	Zn(II)2Cys6 transcription factor involved in regulation of biofilm formation; Hap43-repressed
C1_05340C_A	ZCF2	orf19.431|C1_05340C_B|C1_05340C|orf19.8061|IPF26856.1|IPF7721.2|Contig4-2853_0009|orf6.6500|CA4056|CaO19.8061|CaO19.431|IPF7721|CAWG_00867	ORF|Verified	Ca22chr1A_C_albicans_SC5314	Zn(II)2Cys6 transcription factor, required for adaptation to reactive sulfur species; regulates sulfite tolerance through expression of SSU1 and CDG1; Hap43-repressed; Spider biofilm induced
C3_05930W_A	CTA4	CAWG_02902|orf19.7374|C3_05930W_B|C3_05930W|IPF1269.1|Contig4-3093_0011|orf6.8534|CA5671|CaO19.7374	ORF|Verified	Ca22chr3A_C_albicans_SC5314	Zn(II)2Cys6 transcription factor; regulates formation of mating projections and same-sex mating; induced by nitric oxide; induced by Mnl1 under weak acid stress; repressed upon adherence to polystyrene; Hap43-repressed
C1_13880C_A		CAWG_00064|orf19.5026|C1_13880C_B|C1_13880C|orf19.12493|IPF22331.1|IPF3021.1|Contig4-3075_0021|orf6.7983|CA5237|CaO19.5026|CaO19.12493|ZMS1	ORF|Uncharacterized	Ca22chr1A_C_albicans_SC5314	C2H2 transcription factor; Spider biofilm induced
C5_02700W_A	CTA7	CAWG_04653|orf19.4288|C5_02700W_B|C5_02700W|orf19.11764|IPF2963.1|IPF28450.1|Contig4-3019_0010|orf6.5198|CA3060|STB4|CaO19.4288|CaO19.11764	ORF|Verified	Ca22chr5A_C_albicans_SC5314	Zn(II)2Cys6 transcription factor; activates transcription in 1-hybrid assay in S. cerevisiae; has similarity to S. cerevisiae Stb4
C3_00750W_A	LYS144	CAWG_02411|orf19.5380|C3_00750W_B|C3_00750W|orf19.12835|IPF21694.1|IPF8224.2|Contig4-2974_0012|orf6.4142|CA2298|CaO19.12835|CaO19.5380|IPF8224	ORF|Verified	Ca22chr3A_C_albicans_SC5314	Zn(II)2Cys6 transcription factor; has similarity to S. cerevisiae Lys14, involved in the regulation of lysine biosynthesis genes
C2_00140W_A	NDT80	CAWG_03794|orf19.2119|C2_00140W_B|C2_00140W|orf19.9667|IPF25251.1|IPF10318.1|Contig4-2832_0009|orf6.4742|CA2727|NDT801|CaO19.2119|CaO19.9667|IPF10318	ORF|Verified	Ca22chr2A_C_albicans_SC5314	Ortholog of Ndt80; meiosis-specific transcription factor; activator of CDR1 induction by antifungal drugs; required for wild-type drug resistance and for Spider biofilm formation; transcript induced by antifungal drug treatment
C4_05680W_A	PHO4	CAWG_03254|orf19.1253|C4_05680W_B|C4_05680W|orf19.8838|IPF14649.2|IPF10541.2|Contig4-2799_0001|orf6.3005|orf6.5720|CA3452|CaO19.1253|IPF10541	ORF|Verified	Ca22chr4A_C_albicans_SC5314	bHLH transcription factor of the myc-family; required for phosphate acquisition and for resistance to stresses; induced by Mnl1 under weak acid stress
CR_07890W_A	EFG1	CAWG_02083|orf19.610|CR_07890W_B|CR_07890W|IPF3577.2|IPF3575.2|Contig4-2215_0003|orf6.2978|orf6.4821|CA2787|orf19.8243	ORF|Verified	Ca22chrRA_C_albicans_SC5314	bHLH transcription factor; required for white-phase cell type, RPMI and Spider biofilm formation, hyphal growth, cell-wall gene regulation; roles in adhesion, virulence; Cph1 and Efg1 have role in host cytokine response; binds E-box

## Sheet: Table S1. Mitchell Mutants
Table S1. C. albicans strains examined for invasive growth into agar
Mutant strains tested from the Mitchell mutant library obtained from the Fungal Genetics Stock Center
C7_02860C_A		orf19.5175|C7_02860C_B|C7_02860C|orf19.12642|IPF22097.1|IPF5404.2|Contig4-3092_0052|orf6.6961|CA4420|CaJ7.0325|CaO19.5175|SSM4|CaO19.12642|CaO19_5175|CaJ7_0325	ORF|Uncharacterized	Ca22chr7A_C_albicans_SC5314	Ortholog(s) have ubiquitin protein ligase activity, ubiquitin-protein transferase activity and role in ubiquitin-dependent ERAD pathway
C5_01490C_A		CAWG_04536|orf19.4144|C5_01490C_B|C5_01490C|orf19.11620|IPF9825.2|IPF19173.1|Contig4-2911_0005|orf6.5235|orf6.719|CA3089|CaO19.4144|IPF9825	ORF|Uncharacterized	Ca22chr5A_C_albicans_SC5314	Predicted protein kinase; clade-associated gene expression
C1_02150W_A	GAL10	CAWG_01168|orf19.3672|C1_02150W_B|C1_02150W|orf19.11156|IPF23585.1|IPF5294.2|Contig4-3059_0020|orf6.6483|CA4041|CaO19.3672|CaO19.11156	ORF|Verified	Ca22chr1A_C_albicans_SC5314	UDP-glucose 4-epimerase; galactose utilization; mutant has cell wall defects and increased filamentation; GlcNAc-, fluconazole- and ketoconazole-induced; stationary phase enriched protein; rat catheter and flow model biofilm induced
C1_14340C_A	RIM101	orf19.7247|C1_14340C_B|C1_14340C|orf6.8147|HRM101|PRR2|IPF822.2|Contig4-3014_0032|CA5367|CaO19.7247|CAWG_00020	ORF|Verified	Ca22chr1A_C_albicans_SC5314	Transcription factor; alkaline pH response; required for alkaline-induced hyphal growth; role in virulence in mice; activated by C-terminal proteolytic cleavage; mediates both positive and negative regulation; Spider biofilm induced
C1_08870C_A	JIP5	CAWG_00539|orf19.4746|C1_08870C_B|C1_08870C|orf19.12208|IPF14019|IPF14019.1|IPF13928.2|orf6.3658|orf6.4016|CA1950|CaO19.4746	ORF|Uncharacterized	Ca22chr1A_C_albicans_SC5314	Ortholog of S. cerevisiae Jip5; predicted role in biogenesis of the large ribosomal subunit; repressed in core stress response; Hap43-induced gene
C5_00240W_A	SKN7	CAWG_04419|orf19.971|C5_00240W_B|C5_00240W|orf19.8586|IPF26326.1|IPF1586.1|Contig4-3103_0018|orf6.8220|CA5421|CaO19.8586|CaO19.971	ORF|Verified	Ca22chr5A_C_albicans_SC5314	Putative homolog of S. cerevisiae Skn7p, which is predicted to be a response regulator protein in a phosphorelay signal transduction pathway; required for normal hydrogen peroxide resistance
C5_05170W_A	PAN3	CAWG_04883|orf19.4010|C5_05170W_B|C5_05170W|orf19.11493|IPF23217.1|IPF3345.2|Contig4-3094_0045|orf6.7423|CA4777|CaO19.11493|CaO19.4010	ORF|Uncharacterized	Ca22chr5A_C_albicans_SC5314	Ortholog(s) have RNA binding, poly(A) binding, poly(A)-specific ribonuclease activity, role in DNA repair, nuclear-transcribed mRNA poly(A) tail shortening and PAN complex localization
C2_10590W_A	GAL4	CAWG_06121|orf19.5338|C2_10590W_B|C2_10590W|orf19.12798|IPF21869.1|IPF776.1|Contig4-3102_0054|orf6.8327|CA5497|CaO19.5338|CaO19.12798|IPF776	ORF|Verified	Ca22chr2A_C_albicans_SC5314	Zn(II)2Cys6 transcription factor; involved in control of glycolysis; ortholog of S. cerevisiae Gal4, but not involved in regulation of galactose utilization genes; caspofungin repressed; Spider biofilm repressed
C5_03330C_A	ZCF13	CAWG_04709|orf19.2646|C5_03330C_B|C5_03330C|orf19.10169|orf6.3817|HAP1|IPF13024.2|IPF29039.1|Contig4-2669_0005|orf6.3357|CA2064|CaO19.2646|IPF13024	ORF|Verified	Ca22chr5A_C_albicans_SC5314	Predicted Zn(II)2Cys6 transcription factor; similar to but not the true ortholog of S. cerevisiae Hap1; mutants display decreased colonization of mouse kidneys
C4_04170C_A	AXL2	CAWG_03405|orf19.5292|C4_04170C_B|C4_04170C|orf19.12750|IPF21817.1|IPF11881.2|Contig4-2497_0002|orf6.3942|CA2164|CaO19.12750|CaO19.5292	ORF|Uncharacterized	Ca22chr4A_C_albicans_SC5314	Ortholog of S. cerevisiae Axl2; a plasma membrane protein involved in determination of budding pattern; O-glycosylated by Pmt4; mutant is viable
C6_00450C_A		CAWG_05313|orf19.4214|C6_00450C_B|C6_00450C|orf19.11690|IPF17037|IPF23070.1|IPF17037.2|orf6.5007|CA2921|CaO19.4214|CaO19.11690	ORF|Dubious	Ca22chr6A_C_albicans_SC5314	Ortholog of Candida albicans WO-1 : CAWG_05313
C6_04280W_A		CAWG_04951|orf19.1085|C6_04280W_B|C6_04280W|orf19.8686|IPF10066.2|IPF17337.1|Contig4-2194_0002|Contig4-2887_0017|orf6.1226|orf6.1518|CA0531|UBC1|CaO19.1085	ORF|Verified	Ca22chr6A_C_albicans_SC5314	Ortholog(s) have proteasome binding, ubiquitin-protein transferase activity and role in ubiquitin-dependent ERAD pathway, ubiquitin-dependent protein catabolic process, vesicle organization
C1_04740W_A	LPG20	orf19.771|C1_04740W_B|C1_04740W|orf19.8393|YPL088|IFD2|IPF16116.2|IPF3883.2|Contig4-2653_0002|orf6.1012|orf6.3671|CA1959|CaO19.771|CAWG_00921	ORF|Uncharacterized	Ca22chr1A_C_albicans_SC5314	Aldo-keto reductase family protein; similar to aryl alcohol dehydrogenases; osmotic stress-induced, correlates with overexpression of MDR1 in fluconazole-resistant isolate; stationary phase enriched protein
C2_03430W_A	NBN1	CAWG_04110|orf19.878|C2_03430W_B|C2_03430W|orf19.8497|IPF26440.1|IPF9018.2|Contig4-2772_0001|orf6.7299|CA4688|YNG2|CaO19.878|CaO19.8497	ORF|Verified	Ca22chr2A_C_albicans_SC5314	Subunit of the NuA4 histone acetyltransferase complex; Plc1p-regulated
C4_06980W_A	PRA1	CAWG_03130|orf19.3111|C4_06980W_B|C4_06980W|orf19.10623|orf6.6934|FBP1|mp58|IPF8782.2|IPF14364.1|Contig4-2739_0001|orf6.60|CA4399|CaO19.3111	ORF|Verified	Ca22chr4A_C_albicans_SC5314	Cell surface protein that sequesters zinc from host tissue; enriched at hyphal tips; released extracellularly; binds to host complement regulators; mediates leukocyte adhesion and migration; immunogenic in mouse; produced at ambient pH
C2_10700C_A		CAWG_06131|orf19.5350|C2_10700C_B|C2_10700C|orf19.12810|IPF21867.1|IPF748.1|Contig4-3102_0035|orf6.8339|CA5506|CaO19.5350|CTK3|CaO19.12810|IPF748	ORF|Uncharacterized	Ca22chr2A_C_albicans_SC5314	Ortholog(s) have role in positive regulation of DNA-templated transcription, elongation, positive regulation of transcription by RNA polymerase I, positive regulation of translational fidelity, protein phosphorylation
C1_03250C_A	SPP1	CAWG_01059|orf19.3018|C1_03250C_B|C1_03250C|orf19.10536|IPF24310.1|IPF3707.2|Contig4-3096_0042|orf6.7755|CA5053|CaO19.3018|CaO19.10536|IPF3707	ORF|Uncharacterized	Ca22chr1A_C_albicans_SC5314	Putative histone methyltransferase; induced by nitric oxide independent of Yhb1p; cell-cycle regulated periodic mRNA expression
C2_09370C_A	KAR3	CAWG_06014|orf19.564|C2_09370C_B|C2_09370C|orf19.11581|IPF23152.1|IPF2100.1|Contig4-3095_0041|orf6.368|orf6.6836|CA4321|orf19.4100|CA0058|IPF3770|IPF3770.2	ORF|Verified	Ca22chr2A_C_albicans_SC5314	Kinesin-like microtubule motor protein; required for nuclear fusion during mating; C-terminal motor domain; mutants are viable; null has high-frequency white-opaque switching phenotype
C4_05190C_A	EDC3	CAWG_03296|orf19.6858|C4_05190C_B|C4_05190C|orf19.14148|IPF8470|IPF20272.1|IPF8470.2|Contig4-2307_0005|orf6.7007|CA4461|CaO19.6858	ORF|Verified	Ca22chr4A_C_albicans_SC5314	Protein with mRNA binding activity, involved in regulation of activity of putative metacaspase Mca1p
C1_10540C_A		CAWG_00379|orf19.998|C1_10540C_B|C1_10540C|orf19.8613|IPF6787|IPF6787.1|IPF29608.1|Contig4-2932_0010|orf6.5800|CA3519|CaO19.8613|CaO19.998	ORF|Uncharacterized	Ca22chr1A_C_albicans_SC5314	Putative adapter protein; links synaptojanins Inp52 and Inp53 to the cortical actin cytoskeleton in S. cerevisiae; mutants are viable
C3_07610W_A	TIP120	CAWG_03067|orf19.6729|C3_07610W_B|C3_07610W|orf19.14021|IPF3647|IPF20453.1|IPF3647.2|Contig4-1872_0006|orf6.6878|CA4354|CaO19.6729|CaO19.14021	ORF|Verified	Ca22chr3A_C_albicans_SC5314	Protein similar to human CAND1 (Cullin-Associated Nedd8-Dissociated) protein involved in regulation of SCF complexes; binds unnedddylated cullin Cdc53; mutants are viable
C2_06840W_A	SPR1	CAWG_05783|orf19.2237|C2_06840W_B|C2_06840W|orf19.9779|IPF25049.1|IPF19900.1|Contig4-2838_0007|Contig4-2838_0008|orf6.2395|CA1078|CaO19.2237|CaO19.9779	ORF|Uncharacterized	Ca22chr2A_C_albicans_SC5314	Putative GPI-anchored protein; similar but not orthologous to S. cerevisiae Spr1, a sporulation-specific exo-1,3-beta-glucanase; mutant is viable
CR_06110C_A	RFX1	CAWG_01926|orf19.3865|CR_06110C_B|CR_06110C|orf19.11346|IPF23376.1|IPF6593.2|Contig4-3046_0015|orf6.5255|CA3101|CaO19.3865|CaO19.11346|IPF6593	ORF|Uncharacterized	Ca22chrRA_C_albicans_SC5314	Transcription factor; involved in DNA damage responses, morphogenesis, and virulence; Spider biofilm induced
C1_04560W_A		CAWG_00938|orf19.6850|C1_04560W_B|C1_04560W|orf19.14140|IPF3514|IPF20269.1|IPF3514.2|Contig4-3051_0023|orf6.6999|CA4452|CaO19.6850|RMD5|CaO19.14140	ORF|Uncharacterized	Ca22chr1A_C_albicans_SC5314	Putative transcription factor with C3HC4 zinc finger DNA-binding motif; mutants are viable
C1_09170W_A	CTA8	CAWG_00512|orf19.4775|C1_09170W_B|C1_09170W|orf19.12238|IPF19046.2|IPF9417.2|Contig4-2247_0002|Contig4-2247_0004|orf6.1107|orf6.3986|CA2191|CaO19.4775|IPF9417|HSF1	ORF|Verified	Ca22chr1A_C_albicans_SC5314	Essential transcription factor, mediates heat shock transcriptional induction; in the absence of heat stress, Cta8p levels are modulated by growth temperature to regulate basal expression of genes involved in protein folding
CR_01000C_A	SLN1	CAWG_01453|orf19.3256|CR_01000C_B|CR_01000C|orf19.10766|IPF24067.1|IPF250.2|Contig4-2987_0018|Contig4-2987_0019|orf6.8256|CA5451|CaO19.10766|CaO19.3256	ORF|Verified	Ca22chrRA_C_albicans_SC5314	Histidine kinase involved in a two-component signaling pathway that regulates cell wall biosynthesis; mutants are sensitive to growth on H2O2 medium; rat catheter and Spider biofilm induced
C6_00820W_A	SUN41	CAWG_05277|orf19.3642|C6_00820W_B|C6_00820W|orf19.11124|orf6.2071|IPF23637.1|IPF14577.2|Contig4-2119_0002|CA0883|SUN4|CaO19.3642|CaO19.11124	ORF|Verified	Ca22chr6A_C_albicans_SC5314	Cell wall glycosidase; role in biofilm formation and cell separation; possibly secreted; hypoxia, hyphal induced; caspofungin repressed; Efg1, Cph1 regulated; O-glycosylated, possible Kex2 substrate; 5'-UTR intron; Spider biofilm induced
C6_02090C_A		CAWG_05158|orf19.3501|C6_02090C_B|C6_02090C|orf19.10995|IPF9950.2|IPF28751.1|Contig4-2880_0012|orf6.4361|CA2453|CaO19.3501|CaO19.10995|IPF9950	ORF|Uncharacterized	Ca22chr6A_C_albicans_SC5314	S. cerevisiae ortholog Pxl1 localizes to sites of polarized growth and is required for selection and/or maintenance of polarized growth sites; Hog1p-repressed
C1_07170C_A	ZCF23	CAWG_00699|orf19.4450|C1_07170C_B|C1_07170C|orf19.11930|IPF18188.2|IPF6554.2|Contig4-2531_0005|Contig4-2531_0007|orf6.7263|CA4663|CaO19.11930|CaO19.4450|IPF6554	ORF|Uncharacterized	Ca22chr1A_C_albicans_SC5314	Predicted Zn(II)2Cys6 transcription factor; ortholog of S. cerevisiae Gsm1; flow model biofilm induced
C6_02830W_A	MNN45	CAWG_05079|orf19.5557|C6_02830W_B|C6_02830W|orf19.13003|orf6.4127|MNT4|IPF21572.1|IPF5376.2|Contig4-3002_0015|MNN4|CA2288|CaO19.13003|CaO19.5557|IPF5376|MNN4-4	ORF|Verified	Ca22chr6A_C_albicans_SC5314	Mannosyltransferase; transcript upregulated in Ssk1 response regulator mutant or in nik1 null mutant, but not in chk1 or sln1 null mutants; pheromone induced; Spider biofilm induced
C2_06470W_A	RTA2	CAWG_04387|orf19.24|C2_06470W_B|C2_06470W|orf19.7695|IPF27216.1|IPF3858.1|Contig4-3047_0022|orf6.5918|CA3607|CaO19.24|RSB11|CaO19.7695	ORF|Verified	Ca22chr2A_C_albicans_SC5314	Flippase involved in sphingolipid long chain base release; mediates calcineurin-dependent ER stress response and resistance to azoles; Plc1p, Ca2+, calcineurin-regulated;
CR_05830C_A	ISC1	CAWG_01902|orf19.6629|CR_05830C_B|CR_05830C|orf19.13950|IPF2542|IPF18948.2|IPF2542.2|Contig4-2480_0005|orf6.1512|orf6.6526|CA4076|CaO19.6629	ORF|Uncharacterized	Ca22chrRA_C_albicans_SC5314	Mitochondrial membrane localized inositol phosphosphingolipid phospholipase C; hydrolyzes complex sphingolipids to produce ceramide; mutant is viable
C4_02220C_A	ZCF25	orf19.4568|C4_02220C_B|C4_02220C|orf19.12037|IPF22554.1|IPF1040.3|Contig4-3104_0010|orf6.2408|orf6.3100|CA1544|CaO19.4568|IPF1040|IPF1040.2|CAWG_03572	ORF|Uncharacterized	Ca22chr4A_C_albicans_SC5314	Putative Zn(II)2Cys6 transcription factor
C2_04220C_A	TAF14	CAWG_04178|orf19.798|C2_04220C_B|C2_04220C|orf19.8418|IPF26447.1|IPF5074.1|Contig4-2905_0019|orf6.1138|CA0331|ANC1|CaO19.8418|CaO19.798	ORF|Verified	Ca22chr2A_C_albicans_SC5314	Putative DNA-binding transcription factor; TFIIF subunit; macrophage-induced protein; possibly required for yeast cell adherence to silicone substrate; mutant has pleiotrophic effects
C1_04020C_A	CSH1	CAWG_00991|orf19.4477|C1_04020C_B|C1_04020C|orf6.4310|IFD4|IPF22774.1|IPF14374.2|CA2416|CAgp38|CaO19.11957|CaO19.4477	ORF|Verified	Ca22chr1A_C_albicans_SC5314	Aldo-keto reductase; role in fibronectin adhesion, cell surface hydrophobicity; regulated by temperature, growth phase, benomyl, macrophage interaction; azole resistance associated; Spider biofilm induced; rat catheter biofilm repressed
C1_14360C_A	WSC4	CAWG_00018|orf19.7251|C1_14360C_B|C1_14360C|IPF5256.1|Contig4-2986_0002|orf6.8151|CA5369|CaO19.7251	ORF|Uncharacterized	Ca22chr1A_C_albicans_SC5314	Putative cell wall integrity and stress response subunit 4 precursor; transcription is specific to white cell type
C2_03940C_A	SCH9	CAWG_04152|orf19.829|C2_03940C_B|C2_03940C|orf19.8449|IPF26391.1|IPF13426.2|Contig4-2493_0008|Contig4-2913_0014|orf6.6720|CA4227|CaO19.8449|CaO19.829	ORF|Verified	Ca22chr2A_C_albicans_SC5314	Protein kinase; involved in growth control, ribosomal protein synthesis, cell size, resistance to rapamycin,, chlamydospore formation, filamentous growth, and virulence; prevents hyphal growth in hypoxia at high CO2
C3_06150W_A		orf19.7397|C3_06150W_B|C3_06150W|IPF3310.1|Contig4-2982_0012|orf6.8557|CA5695|CaO19.7397|IPF3310	ORF|Uncharacterized	Ca22chr3A_C_albicans_SC5314	Ortholog(s) have role in negative regulation of transcription by RNA polymerase II, positive regulation of transcription by RNA polymerase II, regulation of fungal-type cell wall organization and nuclear chromatin, nucleolus localization
CR_08410W_A		CAWG_02128|orf19.6407|CR_08410W_B|CR_08410W|orf19.13765|IPF20731.1|IPF1310.2|Contig4-3073_0027|Contig4-3073_0028|orf6.7847|CA5121|CaO19.13765|CaO19.6407|IPF1310	ORF|Uncharacterized	Ca22chrRA_C_albicans_SC5314	Ortholog(s) have role in ribosomal large subunit biogenesis
CR_04420C_A	RBR2	CAWG_01777|orf19.532|CR_04420C_B|CR_04420C|orf19.8165|orf6.6744|PGA21|IPF26816.1|IPF4303.2|Contig4-2736_0002|CA4245|CaO19.532|IPF4303	ORF|Uncharacterized	Ca22chrRA_C_albicans_SC5314	Cell wall protein; expression repressed by Rim101; transcript regulated upon white-opaque switching; repressed by alpha pheromone in SpiderM medium; macrophage-induced gene
C3_06210C_A	MUB1	CAWG_02932|orf19.7412|C3_06210C_B|C3_06210C|IPF2656.1|Contig4-2957_0011|orf6.8572|CA5711|CaO19.7412	ORF|Uncharacterized	Ca22chr3A_C_albicans_SC5314	Predicted protein required for ubiquitination; role in meiosis, regulation of cell budding in S. cereviae; Spider biofilm induced
C2_09530W_A	EAP1	CAWG_06028|orf19.1401|C2_09530W_B|C2_09530W|orf6.5354|PGA47|orf6.162|IPF7676.3|IPF14145.2|Contig4-2651_0004|CA3173|CaO19.8979|CaO19.1401|IPF14145	ORF|Verified	Ca22chr2A_C_albicans_SC5314	GPI-anchored cell wall adhesin; Efg1-regulated; mutant suppresses cell adhesion, filamentation, invasive growth defects of S. cerevisiae flo8 or flo11 mutant; biofilm induced; required for biofilm formation; Bcr1-repressed in a/a biofilms
C4_02720C_A		CAWG_03526|orf19.2726|C4_02720C_B|C4_02720C|orf19.10240|IPF24621.1|IPF10262.2|orf6.2518|CA1160|CaO19.2726|CaO19.10240|IPF10262	ORF|Uncharacterized	Ca22chr4A_C_albicans_SC5314	Putative plasma membrane protein; Plc1-regulated; Spider biofilm induced
C5_01130W_A	CYC3	CAWG_04502|orf19.1957|C5_01130W_B|C5_01130W|orf19.9512|orf6.4082|IPF14754.1|IPF13303.1|Contig4-2143_0003|orf6.343|CA2255|CaO19.1957	ORF|Verified	Ca22chr5A_C_albicans_SC5314	Mitochondrial cytochrome c heme lyase; antigenic cell-wall protein; filament induced; induced on polystyrene adherence, interaction with macrophage; N-glycosylation, 2 heme-binding motifs; rat catheter, Spider biofilm induced
C1_08640W_A	RTG1	CAWG_00561|orf19.4722|C1_08640W_B|C1_08640W|orf19.12185|IPF18649.2|IPF13658.2|Contig4-2780_0008|orf6.3184|CA1602|CaO19.4722|CaO19.12185	ORF|Verified	Ca22chr1A_C_albicans_SC5314	RNA polymerase II transcription factor involved in regulation of galactose catabolism genes; as result of transcriptional rewiring, performs role analogous to Gal4p in S. cerevisiae
C2_10750C_A	AKL1	CAWG_06136|orf19.5357|C2_10750C_B|C2_10750C|orf19.12817|IPF21828.1|IPF737.1|Contig4-3102_0024|Contig4-3102_0025|orf6.8346|CA5511|CaO19.5357|CaO19.12817	ORF|Uncharacterized	Ca22chr2A_C_albicans_SC5314	Putative serine/threonine protein kinase; induced during the mating process
C4_02660W_A		orf19.2734|C4_02660W_B|C4_02660W|orf19.10248|IPF9171|IPF9171.1|IPF29007.1|Contig4-2731_0001|orf6.4690|CA2694|SCD99|CaO19.2734|CAWG_03536	ORF|Uncharacterized	Ca22chr4A_C_albicans_SC5314	Protein with a glucose/ribitol dehydrogenase family domain; mutants are viable
C1_06430C_A		CAWG_00768|orf19.6267|C1_06430C_B|C1_06430C|orf19.13646|IPF4876|IPF20913.1|IPF4876.2|Contig4-2747_0018|orf6.6026|CA3692|CaO19.13646|HRQ3|CaO19.6267	ORF|Uncharacterized	Ca22chr1A_C_albicans_SC5314	Ortholog of C. dubliniensis CD36 : Cd36_06020, C. parapsilosis CDC317 : CPAR2_803380, C. auris B8441 : B9J08_000606, Candida tenuis NRRL Y-1498 : CANTEDRAFT_91858 and Pichia stipitis Pignal : PICST_30337
C3_04530C_A	TEC1	CAWG_02766|orf19.5908|C3_04530C_B|C3_04530C|orf19.13329|IPF21178.1|IPF4351.1|Contig4-3037_0020|orf6.9129|CA6138|CaO19.13329|CaO19.5908|IPF4351	ORF|Verified	Ca22chr3A_C_albicans_SC5314	TEA/ATTS transcription factor; white cell pheromone response, hyphal gene regulation; required for Spider and RPMI biofilm formation; regulates BCR1; Cph2 regulated transcript; alkaline, rat catheter, Spider, flow model biofilm induced
C6_02750C_A	LYS14	LYS141|CAWG_05070|orf19.5548|C6_02750C_B|C6_02750C|orf19.12994|IPF21583.1|IPF14435.1|Contig4-2173_0005|Contig4-2173_0006|Contig4-2462_0002|orf6.1295|orf6.4118|CA0404|CaO19.5548	ORF|Verified	Ca22chr6A_C_albicans_SC5314	Zn(II)2Cys6 transcription factor; has similarity to S. cerevisiae Lys14, which is a transcription factor involved in the regulation of lysine biosynthesis genes
C3_02220W_A	CAP1	CAWG_02548|orf19.1623|C3_02220W_B|C3_02220W|orf19.9191|IPF4242.2|IPF29344.1|Contig4-2798_0003|orf6.6449|orf6.787|CA0183|CaO19.1623	ORF|Verified	Ca22chr3A_C_albicans_SC5314	AP-1 bZIP transcription factor; apoptotic, oxidative stress response/resistance, multidrug resistance; nuclear in oxidative stress; complements S. cerevisiae yap1 mutant; oralpharyngeal candidasis-, human neutrophil, Spider biofilm induced
C1_10850W_A		CAWG_00348|orf19.2332|C1_10850W_B|C1_10850W|orf19.9868|IPF24999.1|IPF20131.1|Contig4-2080_0004|Contig4-3011_0030|orf6.5576|CA3339|CaO19.2332|CaO19.9868|IPF20131	ORF|Uncharacterized	Ca22chr1A_C_albicans_SC5314	Ortholog of C. dubliniensis CD36 : Cd36_10180, C. parapsilosis CDC317 : CPAR2_210560, Candida tropicalis MYA-3404 : CTRG_04072, Candida albicans WO-1 : CAWG_00348 and Candida metapsilosis : CMET_2506
CR_09750C_A		CAWG_02240|orf19.7547|CR_09750C_B|CR_09750C|IPF17102.2|Contig4-1679_0001|orf6.8895|CA5958|PIB1|CaO19.7547	ORF|Uncharacterized	Ca22chrRA_C_albicans_SC5314	Ortholog(s) have phosphatidylinositol-3-phosphate binding, ubiquitin protein ligase activity, ubiquitin-protein transferase activity and role in cytoplasm protein quality control by the ubiquitin-proteasome system, protein ubiquitination
C3_06040W_A		CAWG_02913|orf19.7385|C3_06040W_B|C3_06040W|IPF3333.1|Contig4-3036_0025|orf6.8545|CA5683|CaO19.7385|LEE1|IPF3333	ORF|Uncharacterized	Ca22chr3A_C_albicans_SC5314	CCCH zinc finger protein; Spider biofilm induced
C1_03770W_A	SKO1	CAWG_01014|orf19.1032|C1_03770W_B|C1_03770W|orf19.8634|IPF26249.1|IPF6153.2|Contig4-2301_0003|Contig4-2301_0004|orf6.3219|CA1627|CaO19.8634|CaO19.1032|SKO1.3f|SKO1.3	ORF|Verified	Ca22chr1A_C_albicans_SC5314	bZIP transcription factor; involved in cell wall damage response; represses the yeast-to-hypha transition; mutants are caspofungin sensitive; induced by osmotic stress via Hog1; induced by Mnl1 under weak acid stress
C2_04350C_A	SUV3	CAWG_04191|orf19.4519|C2_04350C_B|C2_04350C|orf19.11994|IPF22739.1|IPF15527.2|orf6.4992|CA2908|CaO19.4519|CaO19.11994	ORF|Verified	Ca22chr2A_C_albicans_SC5314	RNA helicase; mitochondrial RNA catabolism; required for chlamydospore formation, embedded hyphal growth, wild-type respiratory growth, alkaline-induced morphogenesis and SD or Spider biofilm formation; rat catheter biofilm induced
C3_06080W_A	REV3	orf19.7389|C3_06080W_B|C3_06080W|IPF3327.2|Contig4-3036_0014|Contig4-3036_0018|orf6.8549|orf6.8550|REV3.5F|CA5687|CA5689|orf19.7390|CAWG_02917	ORF|Uncharacterized	Ca22chr3A_C_albicans_SC5314	Ortholog(s) have DNA-directed DNA polymerase activity, role in error-free translesion synthesis, error-prone translesion synthesis and mitochondrion, zeta DNA polymerase complex localization
C4_06970C_A	ZRT1	CAWG_03131|orf19.3112|C4_06970C_B|C4_06970C|orf19.10624|IPF24173.1|IPF14367.2|Contig4-2739_0003|orf6.6933|CA4398|CaO19.10624|CaO19.3112	ORF|Verified	Ca22chr4A_C_albicans_SC5314	Putative zinc transporter; acts with Pra1 in sequestration of zinc from host tissues during infection; hyphal, macrophage-induced; alkaline induced upon adherence to polystyrene; induced in oralpharyngeal candidasis; Spider biofilm induced
C1_05370C_A		CAWG_00864|orf19.428|C1_05370C_B|C1_05370C|orf19.8058|IPF26859.1|IPF7725.2|Contig4-2853_0002|Contig4-2853_0004|orf6.6497|CA4053|CaO19.428|CaO19.8058|IKS1	ORF|Uncharacterized	Ca22chr1A_C_albicans_SC5314	Putative serine/threonine kinase; induced during planktonic growth; rat catheter biofilm repressed
C3_05780C_A	CRZ1	CAWG_02888|orf19.7359|C3_05780C_B|C3_05780C|IPF14682.2|Contig4-2195_0002|orf6.8519|CA5657|CaO19.7359|IPF14682	ORF|Verified	Ca22chr3A_C_albicans_SC5314	Calcineurin-regulated C2H2 transcription factor; role in maintenance of membrane integrity, azole tolerance; not required for mouse virulence; repressed by low iron; regulates Ca++ influx during alkaline pH response; Spider biofilm induced
C3_01370C_A	PGA44	CAWG_02470|orf19.1714|C3_01370C_B|C3_01370C|orf19.9282|IPF25662.1|IPF14081.2|orf6.3113|orf6.4847|orf6.4846|CA1553|CaO19.1714|IPF14081	ORF|Uncharacterized	Ca22chr3A_C_albicans_SC5314	Putative GPI-anchored protein
C1_07380C_A	KSP1	CAWG_00681|orf19.4432|C1_07380C_B|C1_07380C|orf19.11910|IPF22791.1|IPF5540.2|Contig4-2969_0018|orf6.2723|CA1288|CaO19.11910|CaO19.4432	ORF|Verified	Ca22chr1A_C_albicans_SC5314	Putative serine/threonine protein kinase; mRNA binds She3 and is localized to hyphal tips; mutation confers hypersensitivity to amphotericin B
C7_02110W_A		orf19.6506|C7_02110W_B|C7_02110W|orf19.13859|IPF20561.1|IPF3927.2|Contig4-2803_0009|orf6.7654|CA4967|CaJ7.0245|CaO19.6506|CaO19.13859|CaO19_6506|CaJ7_0245|IPF3927|CAWG_05561	ORF|Uncharacterized	Ca22chr7A_C_albicans_SC5314	Ortholog(s) have role in histone deacetylation, negative regulation of antisense RNA transcription and positive regulation of transcription by RNA polymerase II, more
C7_03170W_A	IFA21	CAWG_05650|orf19.5138|C7_03170W_B|C7_03170W|orf19.12603|IPF16529.2|IPF28124.1|Contig4-2447_0019|orf6.5960|CA3636|CaJ7.0365|CaJ7_0365|CaO19_5138|CaO19.5138|LPF32	ORF|Uncharacterized	Ca22chr7A_C_albicans_SC5314	IPF family A protein; mutants are viable; Spider biofilm induced
C6_01860C_A	HCH1	CAWG_05182|orf19.3396|C6_01860C_B|C6_01860C|orf19.10899|IPF23860.1|IPF9484.2|Contig4-2516_0001|orf6.4335|CA2434|IPF9484	ORF|Uncharacterized	Ca22chr6A_C_albicans_SC5314	Ortholog of S. cerevisiae Hch1, a regulator of heat shock protein Hsp90; regulated by Gcn4; induced in response to amino acid starvation (3-aminotriazole treatment); mutants are viable
C1_09600C_A	LIP6	CAWG_00470|orf19.4823|C1_09600C_B|C1_09600C|orf19.12286|IPF22433.1|IPF11788.2|Contig4-2746_0007|orf6.7388|CA4756|CaO19.4823|CaO19.12286	ORF|Verified	Ca22chr1A_C_albicans_SC5314	Secreted lipase, member of family of lipase genes expressed differentially in response to carbon source and during infection; may have a role in nutrition and/or in creating an acidic microenvironment; induced on adherence to polystyrene
C4_02540W_A	RGT1	CAWG_03541|orf19.2747|C4_02540W_B|C4_02540W|orf19.10261|IPF24678.1|IPF14445.2|orf6.2537|CA1172|CaO19.2747|CaO19.10261	ORF|Verified	Ca22chr4A_C_albicans_SC5314	Zn(II)2Cys6 transcription factor; transcriptional repressor involved in the regulation of glucose transporter genes; ortholog of S. cerevisiae Rgt1; mutants display decreased colonization of mouse kidneys
C1_00930C_A	SIN3	CAWG_01281|orf19.6011|C1_00930C_B|C1_00930C|orf19.13432|orf6.5091|IPF21124.1|IPF5096.2|Contig4-2910_0015|orf19.6010.3|CA2988|CA2989|SIN3.exon3|SIN3.exon2|IPF5097.2	ORF|Verified	Ca22chr1A_C_albicans_SC5314	Protein similar to S. cerevisiae Sin3p (transcriptional corepressor involved in histone deacetylase recruitment); has paired amphipathic helix PAH1 domain; interacts with ScOpi1p, not CaOpi1p; transposon mutation affects filamentous growth
C1_04860W_A		CAWG_00910|orf19.757|C1_04860W_B|C1_04860W|orf19.8377|IPF26511.1|IPF3908.3|Contig4-2890_0014|Contig4-2890_0016|orf6.319|orf6.3636|CA0049|CaO19.757|IPF3908|IPF3908.2	ORF|Uncharacterized	Ca22chr1A_C_albicans_SC5314	Ortholog of S. cerevisiae : YPR089W, C. glabrata CBS138 : CAGL0K08008g, C. dubliniensis CD36 : Cd36_04600, C. parapsilosis CDC317 : CPAR2_105630 and C. auris B8441 : B9J08_004487
C2_00910W_A	PGA19	CAWG_03870|orf19.2033|C2_00910W_B|C2_00910W|orf19.9581|IPF4123|IPF25299.1|IPF4123.2|Contig4-2863_0009|orf6.5972|CA3642|CaO19.9581|CaO19.2033	ORF|Uncharacterized	Ca22chr2A_C_albicans_SC5314	Putative GPI-anchored protein; macrophage-induced gene; mutants are viable
C3_03660W_A	IRS4	CAWG_02683|orf19.6953|C3_03660W_B|C3_03660W|orf19.14215|IPF20183.1|IPF8663.2|Contig4-3085_0029|orf6.7339|CA4717|CaO19.14215|CaO19.6953|IPF8663	ORF|Verified	Ca22chr3A_C_albicans_SC5314	Protein with roles in cell wall integrity, systemic (but not oral) murine infection, adherence, hyphal growth, and agar-embedded filamentous growth; antigenic in human infection; similar to S. cerevisiae Irs4p
C2_00670C_A		CAWG_03846|orf19.2061|C2_00670C_B|C2_00670C|orf19.9608|IPF25332.1|IPF29231.1|orf6.7494|CaO19.9608|CaO19.2061	ORF|Dubious	Ca22chr2A_C_albicans_SC5314	Ortholog of Candida albicans WO-1 : CAWG_03846
CR_00260W_A	KIN2	CAWG_01387|orf19.7510|CR_00260W_B|CR_00260W|IPF402.1|Contig4-3107_0054|orf6.8762|CA5851|CaO19.7510|KIN1	ORF|Uncharacterized	Ca22chrRA_C_albicans_SC5314	Protein with similarity to S. cerevisiae Kin2p, transcription is positively regulated by Tbf1
C5_05430W_A	PEX4	CAWG_04908|orf19.4041|C5_05430W_B|C5_05430W|orf19.11524|IPF8784.1|IPF7214.1|Contig4-3094_0004|orf6.4408|orf6.7454|CA4803|CaO19.4041	ORF|Uncharacterized	Ca22chr5A_C_albicans_SC5314	Putative peroxisomal ubiquitin conjugating enzyme; regulated by Sef1, Sfu1, and Hap43; rat catheter biofilm induced; Spider biofilm induced
C2_06170C_A	ECM17	CAWG_04360|orf19.4099|C2_06170C_B|C2_06170C|orf19.11580|orf19.12932|MET5|IPF23129.1|IPF2102.1|IPF21658.1|IPF13588.2|Contig4-2950_0017|orf6.6837|orf6.4171|CA4320|orf19.5477|CaO19.4099|CaO19.11580	ORF|Verified	Ca22chr2A_C_albicans_SC5314	Putative sulfite reductase beta subunit; role in cell wall biogenesis; regulated by Tsa1/Tsa1B in H2O2 stress; Gcn4-regulated; Tbf1-activated; Hap43-repressed; Spider, flow, F-12/CO2 model biofilm induced
C2_10030C_A	MP65	CAWG_06074|orf19.1779|C2_10030C_B|C2_10030C|orf19.9345|SCW1|SCW10|IPF15898.1|IPF9023.3|Contig4-1875_0004|orf6.2667|CA0156|CA6263|SCW1.5f|CMP65|CaO19.1779|SCW1.3f|orf6.708	ORF|Verified	Ca22chr2A_C_albicans_SC5314	Cell surface mannoprotein; cell-wall glucan metabolism, adhesion; adhesin motif; O-glycosylation; induced by heat, germ tube formation, wall regeneration; mycelial antigen; diagnostic marker; fluconazole-repressed; Spider biofilm induced
C1_04550W_A	ELC1	CAWG_00939|orf19.6849|C1_04550W_B|C1_04550W|orf19.14139|IPF20300.1|IPF3516.1|Contig4-3051_0022|orf6.6998|CA4451|CaO19.6849|CaO19.14139	ORF|Uncharacterized	Ca22chr1A_C_albicans_SC5314	Putative elongin C; transcript regulated by Nrg1 and Mig1; regulated by Gcn2 and Gcn4
C3_07370W_A		CAWG_03046|orf19.6754|C3_07370W_B|C3_07370W|orf19.14046|IPF20417.1|IPF3490.2|Contig4-3006_0006|orf6.8877|CA5943|CaO19.14046|CaO19.6754|IPF3490	ORF|Uncharacterized	Ca22chr3A_C_albicans_SC5314	Protein of unknown function; Spider biofilm induced
C3_07910W_A		orf19.6185|C3_07910W_B|C3_07910W|IPF3448|IPF3448.1|Contig4-3079_0020|orf6.5406|CA3205|IND1|CaO19.6185|CAWG_03097	ORF|Uncharacterized	Ca22chr3A_C_albicans_SC5314	Putative pseudouridine-5'-phosphate glycosidase; overlaps orf19.6186 and orf19.6187; Spider biofilm repressed
CR_06470W_A		CAWG_01951|orf19.719|CR_06470W_B|CR_06470W|orf19.8338|IPF14027.3|IPF17505.2|Contig4-2196_0004|orf6.2640|orf6.272|CA0043|CaO19.719|HRD1	ORF|Uncharacterized	Ca22chrRA_C_albicans_SC5314	Ortholog(s) have ubiquitin protein ligase activity, ubiquitin-protein transferase activity
CR_03850W_A	HGT3	CAWG_01721|orf19.4356|CR_03850W_B|CR_03850W|orf19.11834|YDL199C|IPF22873.1|IPF12946.2|Contig4-2535_0003|orf6.3782|CA2040|CaO19.4356|CaO19.11834|IPF12946	ORF|Uncharacterized	Ca22chrRA_C_albicans_SC5314	Putative glucose transporter of the major facilitator superfamily; the C. albicans glucose transporter family comprises 20 members; 12 probable membrane-spanning segments, extended C terminus; expressed in rich medium with 2% glucose
C5_02790C_A	GAP1	CAWG_04662|orf19.4304|C5_02790C_B|C5_02790C|orf19.11780|orf6.4609|IPF22960.1|IPF2936.1|GAP3|Contig4-3019_0033|CA2638|CaO19.4304|CaO19.11780	ORF|Verified	Ca22chr5A_C_albicans_SC5314	Amino acid permease; antigenic in human/mouse; 10-12 transmembrane regions; regulated by nitrogen source; alkaline, GlcNAc, phagocytosis induced; WT virulence in mice; Spider and flow model biofilm induced
C1_03740W_A	WAR1	CAWG_01017|orf19.1035|C1_03740W_B|C1_03740W|orf19.8637|IPF6159.2|IPF17784.3|Contig4-2952_0016|orf6.2322|orf6.265|orf6.3216|CA1038|CaO19.1035|IPF6159	ORF|Verified	Ca22chr1A_C_albicans_SC5314	Zn(II)2Cys6 transcription factor; plays a role in resistance to weak organic acids; required for yeast cell adherence to silicone substrate; Spider biofilm induced
CR_06440C_A	BCR1	CAWG_01948|orf19.723|CR_06440C_B|CR_06440C|orf19.8342|USV1|IPF19541.2|IPF19540.1|Contig4-2831_0018|orf6.6|orf6.6020|CA3685|CaO19.723|IPF19540	ORF|Verified	Ca22chrRA_C_albicans_SC5314	Transcription factor; regulates a/alpha biofilm formation, matrix, cell-surface-associated genes; confers adherence, impermeability, impenetrability, fluconazole resistance; Tup1/Tec1/Mnl1-regulated; mRNA binds She3; Spider biofilm induced
C1_12130C_A	ZCF30	CAWG_00229|orf19.5251|C1_12130C_B|C1_12130C|orf19.12716|IPF2029|IPF21928.1|IPF2029.1|Contig4-3067_0004|Contig4-3067_0005|orf6.7691|CA4996|CaO19.5251|CaO19.12716	ORF|Verified	Ca22chr1A_C_albicans_SC5314	Predicted Zn(II)2Cys6 transcription factor; mutants are viable; repressed by fluphenazine; Spider biofilm induced
C1_05060W_A	REI1	CAWG_00892|orf19.59|C1_05060W_B|C1_05060W|orf19.7720|IPF12828.3|IPF18447.1|orf6.4547|orf6.73|CA2592|CaO19.59|IPF18447	ORF|Uncharacterized	Ca22chr1A_C_albicans_SC5314	Putative cytoplasmic pre-60S factor; Hap43-induced; repressed by prostaglandins
C2_07740W_A		CAWG_05870|orf19.2208|C2_07740W_B|C2_07740W|orf19.9753|IPF25161.1|IPF5486.2|Contig4-3058_0008|Contig4-3058_0011|orf6.3576|CA1884|CaO19.9753|CaO19.2208|IPF5486	ORF|Uncharacterized	Ca22chr2A_C_albicans_SC5314	Ortholog(s) have role in response to salt stress
C4_04510W_A		CAWG_03360|orf19.3833|C4_04510W_B|C4_04510W|orf19.11314|orf19.11316|IPF23441.1|IPF23449.1|IPF15927.2|IPF19804.1|IPF15927.5f|Contig4-3060_0003|Contig4-3060_0005|orf6.7528|orf6.7530|CA4859|CA4860|orf19.3835	ORF|Uncharacterized	Ca22chr4A_C_albicans_SC5314	Putative DNA-binding transcription factor; decreased transcription is observed upon fluphenazine treatment; possibly an essential gene, disruptants not obtained by UAU1 method; Hap43p-induced gene
CR_05990C_A	SFL1	CAWG_01914|orf19.454|CR_05990C_B|CR_05990C|orf19.8085|IPF2580.3|IPF29823.1|Contig4-2758_0008|orf6.1424|orf6.508|CA0475|CaO19.454|IPF2580|IPF2580.2	ORF|Verified	Ca22chrRA_C_albicans_SC5314	Transcription factor involved in negative regulation of morphogenesis, flocculation and virulence; induced in core caspofungin response; Spider biofilm induced
C1_03190C_A	ECM33	CAWG_01065|orf19.3010.1|C1_03190C_B|C1_03190C|orf19.10528.1|ECM33.3|IPF24311.1|IPF5366.2|Contig4-3096_0020|CA3115|ECM33.3f	ORF|Verified	Ca22chr1A_C_albicans_SC5314	GPI-anchored cell wall protein; mutants show cell-wall defects and reduced adhesion, host cell damage, and endocytosis; mutant infection is immunoprotective in murine model; fluconazole-induced; caspofungin repressed
C4_00090W_A	PHR3	CAWG_03775|orf19.377|C4_00090W_B|C4_00090W|orf19.13077|orf19.8010|IPF12107.2|IPF12108.3|IPF21539.1|IPF18452.2|Contig4-1877_0003|Contig4-2202_0005|orf6.2069|orf6.66|orf6.4501|CA0882|orf19.5632|CaO19.8010|CaO19.377	ORF|Uncharacterized	Ca22chr4A_C_albicans_SC5314	Putative beta-1,3-glucanosyltransferase with similarity to the A. fumigatus GEL family; fungal-specific (no human or murine homolog); possibly an essential gene, disruptants not obtained by UAU1 method
C4_02410C_A	AHP1	CAWG_03554|orf19.2762|C4_02410C_B|C4_02410C|orf19.10278|orf6.6590|IPF24637.1|IPF6629.2|IPF6629|Contig4-2938_0023|CA4127|AHP11|CaO19.2762|CaO19.10278	ORF|Verified	Ca22chr4A_C_albicans_SC5314	Alkyl hydroperoxide reductase; immunogenic; fluconazole-induced; amphotericin B, caspofungin, alkaline repressed; core stress response induced; Ssk1/Nrg1/Tup1/Ssn6/Hog1 regulated; flow model biofilm induced; rat catheter biofilm repressed
C1_12740W_A		CAWG_00168|orf19.6348|C1_12740W_B|C1_12740W|orf19.13704|IPF14485|IPF19117.2|IPF14485.2|Contig4-2232_0003|Contig4-2232_0005|orf6.5777|orf6.876|CA3502|CaO19.6348	ORF|Uncharacterized	Ca22chr1A_C_albicans_SC5314	Predicted cysteine proteinase domain; mutants are viable
C1_02840W_A	PDE2	CAWG_01100|orf19.2972|C1_02840W_B|C1_02840W|orf19.10489|IPF24285.1|IPF7318.2|Contig4-2816_0009|Contig4-2816_0010|orf6.5717|CA3450|CaO19.10489|CaO19.2972	ORF|Verified	Ca22chr1A_C_albicans_SC5314	High affinity cyclic nucleotide phosphodiesterase; moderates signaling by cAMP; required for virulence, switching, cell wall, hyphal, not pseudohyphal growth; expressed shortly after hyphal induction; rat catheter and Spider biofilm induced
C2_09230C_A	KIS1	CAWG_06000|orf19.4084|C2_09230C_B|C2_09230C|orf19.11565|IPF2078.2|IPF2079.2|Contig4-3095_0014|orf6.6852|CA4335|CaO19.4084|CaO19.11565|GAL83	ORF|Verified	Ca22chr2A_C_albicans_SC5314	Snf1p complex scaffold protein; similar to S. cerevisiae Gal83p and Sip2p with regions of similarity to Sip1p (ASC and KIS domain); interacts with Snf4p; mutants are hypersensitive to caspofungin and hydrogen peroxide; Hap43p-repressed gene
C2_02520W_A		CAWG_04020|orf19.1576|C2_02520W_B|C2_02520W|orf19.9149|IPF25763.1|IPF9632.2|Contig4-2410_0005|orf6.5344|CA3167|CaO19.1576|CaO19.9149|IPF9632	ORF|Uncharacterized	Ca22chr2A_C_albicans_SC5314	Ortholog(s) have nuclear localization sequence binding, ubiquitin binding activity and role in response to ethanol
C5_05100C_A	DUN1	CAWG_04876|orf19.4002|C5_05100C_B|C5_05100C|orf19.11485|IPF23241.1|IPF9382.2|Contig4-2616_0009|orf6.7415|CA4770|IPF9382.3	ORF|Uncharacterized	Ca22chr5A_C_albicans_SC5314	Protein similar to S. cerevisiae Dun1p, which is a serine-threonine protein kinase involved in DNA damage cell-cycle checkpoint; induced under Cdc5p depletion
C1_08210C_A	MLT1	CAWG_00602|orf19.5100|C1_08210C_B|C1_08210C|orf19.12566|ABC1|BPT1|YCF1|BPT1-2|IPF22163.1|IPF9670.2|Contig4-2662_0008|Contig4-2662_0011|Contig4-2662_0013|orf6.4035|CA2221|CaO19.12566|CaO19.5100|IPF9670	ORF|Verified	Ca22chr1A_C_albicans_SC5314	Vacuolar membrane transporter; MRP subfamily of ABC family; may transport organic anions conjugated to glutathione, glucuronate, or sulfate; needed for virulence in mouse peritonitis; Spider biofilm induced; flow model biofilm repressed
C3_00780W_A	HOS2	CAWG_02414|orf19.5377|C3_00780W_B|C3_00780W|orf19.12832|IPF16053.3|IPF21733.1|IPF8228.2|Contig4-2974_0006|orf6.1588|orf6.4139|CA2295|orf19.3067|CaO19.5377	ORF|Verified	Ca22chr3A_C_albicans_SC5314	Putative protein deacetylase, deacetylates tubulin in vitro; genetic evidence suggests that Set3p and Hos2p function together as a complex involved in regulation of white-opaque switching, filamentous growth and virulence
C3_06790W_A	TRY6	orf19.6824|C3_06790W_B|C3_06790W|orf19.14116|IPF20362.1|IPF2419.1|Contig4-2745_0006|orf6.8807|CA5885|CaO19.6824|CaO19.14116|IPF2419	ORF|Verified	Ca22chr3A_C_albicans_SC5314	Helix-loop-helix transcription factor; regulator of yeast form adherence; required for yeast cell adherence to silicone substrate; Spider and F-12/CO2 biofilm induced; repressed by alpha pheromone in SpiderM medium
C1_05910W_A	SIP5	CAWG_00816|orf19.2458|C1_05910W_B|C1_05910W|orf19.9995|IPF18595.1|IPF6704.2|Contig4-2709_0001|orf6.266|orf6.3559|orf6.3560|CA1871|CaO19.2458|IPF16981|CA1870|IPF16981.exon2|IPF16981.2|IPF16981.exon1	ORF|Uncharacterized	Ca22chr1A_C_albicans_SC5314	Protein of unknown function; flow model, rat catheter and Spider biofilm induced
C1_12520W_A	GSG1	CAWG_00190|orf19.3764|C1_12520W_B|C1_12520W|orf19.11248|IPF23501.1|IPF18527.1|orf6.3955|CA2173|CaO19.11248|CaO19.3764|IPF18527	ORF|Uncharacterized	Ca22chr1A_C_albicans_SC5314	Putative subunit of the TRAPP complex; involved in targeting of ER-to-Golgi transport vesicles; flow model biofilm induced
CR_10660W_A	CKA1	CAWG_02323|orf19.7652|CR_10660W_B|CR_10660W|IPF576.1|Contig4-3108_0119|orf6.9000|CA6039|CaO19.7652	ORF|Uncharacterized	Ca22chrRA_C_albicans_SC5314	Putative alpha subunit (catalytic subunit) of protein kinase CK2; Cka1p and Cka2p have a common target with respect to fluconazole resistance; synthetically lethal with CKA2; flucytosine induced
C1_10780C_A	HNT1	CAWG_00355|orf19.2341|C1_10780C_B|C1_10780C|orf19.9877|IPF25010.1|IPF8675.2|Contig4-3011_0010|orf6.4211|CA2345|CaO19.2341|CaO19.9877	ORF|Uncharacterized	Ca22chr1A_C_albicans_SC5314	Histidine triad nucleotide-binding protein; protein level decreases in stationary phase cultures
C3_01530C_A	CAS4	CAWG_02484|orf19.1693|C3_01530C_B|C3_01530C|orf19.9261|IPF25646.1|IPF29342.1|IPF6521.3|Contig4-2861_0008|Contig4-2861_0009|Contig4-2861_0010|Contig4-2869_0015|orf6.3035|orf6.4146|CA2301|CA6262|orf19.1694|TAO3|PAG1|TAO3.5f	ORF|Verified	Ca22chr3A_C_albicans_SC5314	RAM cell wall integrity signaling network protein; cell separation, azole sensitivity; needed for hyphal growth; insertion mutation near 3' end of gene increases caspofungin sensitivity; pheromone/hyphal induced; flow biofilm repressed
CR_09420C_A	BGL22	CAWG_02211|orf19.7339|CR_09420C_B|CR_09420C|IPF2004.1|Contig4-2924_0005|orf6.8420|CA5572|orf19.7339.1|CaO19.7339|BGL99|CA5573|IPF2005|IPF2005.1	ORF|Uncharacterized	Ca22chrRA_C_albicans_SC5314	Putative glucanase; induced during cell wall regeneration
C4_02390W_A	PGA62	CAWG_03556|orf19.2765|C4_02390W_B|C4_02390W|orf19.10281|FLO1|orf6.6587|IPF20161.1|IPF29011.1|Contig4-2938_0018|Contig4-2938_0019|CA4125|CaO19.2765|CaO19.10281|IPF20161	ORF|Verified	Ca22chr4A_C_albicans_SC5314	Adhesin-like cell wall protein; putative GPI-anchor; fluconazole-induced; induced in high iron; induced during cell wall regeneration; Cyr1 or Ras1 repressed; Tbf1 induced
C6_01310W_A	FIG1	CAWG_05235|orf19.138|C6_01310W_B|C6_01310W|orf19.7782|orf6.3476|IPF27175.1|IPF18606.1|CA1815|CaO19.7782|CaO19.138|IPF18606	ORF|Verified	Ca22chr6A_C_albicans_SC5314	S. cerevisiae Fig1 ortholog; an integral membrane protein required for mating; role in thigmotropism; transcript is opaque-specific and a-specific; activated by Cph1 or alpha pheromone
C3_07200C_A	ZFU2	CAWG_03027|orf19.6781|C3_07200C_B|C3_07200C|orf19.14073|IPF20371.1|IPF2822.1|Contig4-2943_0009|orf6.8850|CA5924|CaO19.6781|CaO19.14073|IPF2822|TRY1	ORF|Verified	Ca22chr3A_C_albicans_SC5314	Zn(II)2Cys6 transcription factor; regulator of yeast form adherence; mutants display increased colonization of mouse kidneys; required for yeast cell adherence to silicone substrate; Spider biofilm induced
CR_06730W_A	APG7	CAWG_01972|orf19.707|CR_06730W_B|CR_06730W|orf19.8326|IPF12207.1|IPF29732.1|Contig4-2984_0019|orf6.1727|CA0661|ATG7|CaO19.707	ORF|Uncharacterized	Ca22chrRA_C_albicans_SC5314	Ortholog(s) have Atg12 activating enzyme activity, Atg8 activating enzyme activity
C3_00240C_A	GLO3	CAWG_02359|orf19.5445|C3_00240C_B|C3_00240C|orf19.12900|IPF21730.1|IPF4185.1|Contig4-3013_0028|orf6.8681|CA5796|CaO19.5445|CaO19.12900	ORF|Uncharacterized	Ca22chr3A_C_albicans_SC5314	Putative ARF GTPase activator; role in COPI coating of Golgi vesicle, ER to Golgi vesicle-mediated transport, retrograde Golgi to ER vesicle-mediated transport; Spider biofilm repressed
CR_04930W_A	PEX14	orf19.1805|CR_04930W_B|CR_04930W|orf19.9371|IPF15186.2|IPF14862.2|Contig4-2476_0006|orf6.1160|orf6.1578|CA0573	ORF|Uncharacterized	Ca22chrRA_C_albicans_SC5314	Ortholog(s) have protein binding, bridging activity, role in protein import into peroxisome matrix, docking and Pex17p-Pex14p docking complex, peroxisomal importomer complex, peroxisomal membrane, peroxisome localization
C2_01780W_A	MSB2	CAWG_03949|orf19.1490|C2_01780W_B|C2_01780W|orf19.9067|IPF25849.1|IPF6003.1|Contig4-2801_0007|orf6.2804|CA1345|CaO19.9067|CaO19.1490|IPF6003	ORF|Verified	Ca22chr2A_C_albicans_SC5314	Mucin family adhesin-like protein; cell wall damage sensor; required for Cek1 phosphorylation by cell wall stress; Rim101-repressed; activation releases extracellular domain into medium; Spider biofilm induced
C4_05090C_A	SRB8	CAWG_03306|orf19.736|C4_05090C_B|C4_05090C|orf19.11252|orf19.8355|IPF23494.1|IPF13479.2|IPF26554.1|IPF16695.2|Contig4-1880_0002|orf6.526|orf6.2285|CA1018|CA0102|orf19.3768|IPF16695.5eoc|IPF16695|MED12	ORF|Uncharacterized	Ca22chr4A_C_albicans_SC5314	Putative RNA polymerase II mediator complex subunit; early-stage flow model biofilm induced
C1_04000C_A	KTR4	CAWG_00993|orf19.4475|C1_04000C_B|C1_04000C|orf19.11955|MNT4|IPF22771.1|IPF14377.2|Contig4-2993_0007|orf6.4312|CA2418|CaO19.11955|CaO19.4475	ORF|Verified	Ca22chr1A_C_albicans_SC5314	Mannosyltransferase; induced during cell wall regeneration; fungal-specific (no human or murine homolog); Bcr1-repressed in RPMI a/a biofilms
C3_04540C_A		CAWG_02767|orf19.5910|C3_04540C_B|C3_04540C|orf19.13331|IPF21173.1|IPF4356.2|Contig4-3037_0012|orf6.9127|CA6137|NTO1|CaO19.13331|CaO19.5910|IPF4356	ORF|Uncharacterized	Ca22chr3A_C_albicans_SC5314	Putative histone acetyltransferase complex subunit; induced upon low-level peroxide stress; Spider biofilm induced
C6_01390W_A	HOC1	CAWG_05225|orf19.3445|C6_01390W_B|C6_01390W|orf19.10949|IPF23835.1|IPF5326.2|Contig4-2814_0005|orf6.6460|YJR75|CA4019|CaO19.10949|CaO19.3445	ORF|Uncharacterized	Ca22chr6A_C_albicans_SC5314	Protein with similarity to mannosyltransferases; similar to S. cerevisiae Hoc1p and C. albicans Och1p
CR_07790C_A	YHB1	CAWG_02074|orf19.3707|CR_07790C_B|CR_07790C|orf19.11192|orf6.2156|IPF23556.1|IPF8621.2|Contig4-2552_0002|orf6.5305|CA0943|CaO19.3707	ORF|Verified	Ca22chrRA_C_albicans_SC5314	Nitric oxide dioxygenase; acts in nitric oxide scavenging/detoxification; role in virulence in mouse; transcript activated by NO, macrophage interaction; Hap43, hypha repressed; mRNA binds She3
C2_02400W_A	ECM3	CAWG_04008|orf19.1563|C2_02400W_B|C2_02400W|orf19.9136|IPF25768.1|IPF7144.2|Contig4-2824_0004|orf6.6420|CA3987|CaO19.1563|CaO19.9136	ORF|Uncharacterized	Ca22chr2A_C_albicans_SC5314	Has domain(s) with predicted role in transmembrane transport and integral component of membrane localization
CR_06500C_A		CAWG_01954|orf19.716|CR_06500C_B|CR_06500C|orf19.8335|IPF15781.2|IPF29722.1|Contig4-2069_0010|orf6.2637|CA1238|CaO19.716|CaO19.8335|IPF15781	ORF|Uncharacterized	Ca22chrRA_C_albicans_SC5314	Protein of unknown function; Hap43-induced; regulated by Nrg1, Tup1; repressed by alpha pheromone in SpiderM medium; Spider biofilm induced; Bcr1-repressed in RPMI a/a biofilms
C2_01870C_A		CAWG_03955|orf19.1496|C2_01870C_B|C2_01870C|orf19.9073|IPF19614.1|IPF19615.1|orf6.933|orf6.3545|CA1859|CaO19.1496|IPF19614.3f|IPF19614	ORF|Uncharacterized	Ca22chr2A_C_albicans_SC5314	Putative transcription factor with zinc finger DNA-binding motif; Hap43p-repressed gene
C3_01330W_A	ZCF8	orf19.1718|C3_01330W_B|C3_01330W|orf19.9286|IPF25589.1|IPF19769.1|orf6.4842|CA2799|CaO19.1718|CaO19.9286|IPF19769|CAWG_02466	ORF|Verified	Ca22chr3A_C_albicans_SC5314	Predicted Zn(II)2Cys6 transcription factor; repressed by fluphenazine treatment; required for yeast cell adherence to silicone substrate
C1_01440C_A	POX18	CAWG_01234|orf19.3330.3|C1_01440C_B|C1_01440C|CA1711|IPF11509.2|Contig4-2339_0004|CA6274|orf19.10841|POX18.3f	ORF|Uncharacterized	Ca22chr1A_C_albicans_SC5314	Similar to Pox18, a peroxisomal protein; induced during chlamydospore formation in C. albicans and C. dubliniensis; A21 sequence updated based on new sequence and analysis, the allelic orf19.10841 was reinstated; Spider biofilm induced
C4_01260W_A	RLM1	CAWG_03658|orf19.4662|C4_01260W_B|C4_01260W|orf19.12132|IPF22573.1|IPF4828.2|Contig4-2819_0007|orf6.4713|CA2709|CaO19.12132|CaO19.4662|IPF4828	ORF|Verified	Ca22chr4A_C_albicans_SC5314	Putative transcription factor; required for wild-type resistance to cell wall perturbation, caspofungin treatment; regulates caspofungin induction of PGA13
C5_04970C_A	PPR1	CAWG_04863|orf19.3986|C5_04970C_B|C5_04970C|orf19.11469|IPF19144.2|IPF9661.2|Contig4-2740_0001|orf6.7399|orf6.793|CA4758|CaO19.3986	ORF|Verified	Ca22chr5A_C_albicans_SC5314	Transcription factor with zinc cluster DNA-binding motif involved in regulation of purine catabolism; has similarity to S. cerevisiae Ppr1p, which is a transcription factor involved in the regulation of uracil biosynthesis genes
C3_05920W_A	MRR1	CAWG_02901|orf19.7372|C3_05920W_B|C3_05920W|HAP1|IPF1266.1|Contig4-3093_0008|orf6.8532|CA5670|ZCF36|CaO19.7372|IPF1266	ORF|Verified	Ca22chr3A_C_albicans_SC5314	Putative Zn(II)2Cys6 transcription factor; regulator of MDR1 transcription; gain-of-function mutations cause upregulation of MDR1 (a plasma membrane multidrug efflux pump) and multidrug resistance; Hap43-induced
C4_00310C_A	MNN10	CAWG_03752|orf19.5658|C4_00310C_B|C4_00310C|orf19.13103|IPF21536.1|IPF5272.1|Contig4-3054_0018|orf6.6898|CA4367|CaO19.13103|CaO19.5658	ORF|Verified	Ca22chr4A_C_albicans_SC5314	Alpha-1,6-mannosyltransferase involved in biosynthesis and organization of cell wall polysaccharides
C3_06020W_A	MNN9	CAWG_02911|orf19.7383|C3_06020W_B|C3_06020W|IPF1301.1|Contig4-3093_0053|Contig4-3093_0054|orf6.8543|CA5681|CaO19.7383	ORF|Verified	Ca22chr3A_C_albicans_SC5314	Protein of N-linked outer-chain mannan biosynthesis; mutant has defective cell wall; required for wild-type hyphal growth; mutant is hygromycin B sensitive and vanadate resistant; has N-terminal membrane-spanning segment (positions 18-34)
C3_04020C_A	ZCF16	orf19.2808|C3_04020C_B|C3_04020C|orf19.10326|CAT8|IPF24542.1|IPF9499.2|Contig4-2893_0005|Contig4-2893_0006|orf6.4585|CA2621|CaO19.10326|CaO19.2808|IPF9499	ORF|Verified	Ca22chr3A_C_albicans_SC5314	Predicted Zn(II)2Cys6 transcription factor; mutants are viable; rat catheter biofilm induced
C2_04080W_A		CAWG_04165|orf19.813|C2_04080W_B|C2_04080W|orf19.8433|IPF26404.1|IPF5799.1|Contig4-2861_0006|orf6.6704|YLR106|CA6180|CaO19.8433|CaO19.813|IPF26404	ORF|Uncharacterized	Ca22chr2A_C_albicans_SC5314	Protein of unknown function; mutants are viable; Hap43-induced gene; oxidative stress-induced via Cap1; rat catheter and Spider biofilm induced
CR_02640W_A	RFG1	CAWG_01604|orf19.2823|CR_02640W_B|CR_02640W|orf19.10341|orf6.1681|IPF14334.2|orf6.1166|orf6.1680|ROX1|CA6270|CA0346|orf19.2824|RFG1.5f	ORF|Verified	Ca22chrRA_C_albicans_SC5314	HMG domain transcriptional repressor of filamentous growth and hyphal genes; in Tup1-dependent and -independent pathways; binds DNA; transcript not regulated by oxygen or serum; not responsible for hypoxic repression; Spider biofilm induced
C2_03620W_A	IFK2	CAWG_04127|orf19.856|C2_03620W_B|C2_03620W|orf19.8476|IPF26414.1|IPF11973.1|Contig4-2541_0011|orf6.1905|orf6.3556|CA0775|FMO3|CaO19.856|CA0373|IPF7655.5eoc|IPF7655.2	ORF|Uncharacterized	Ca22chr2A_C_albicans_SC5314	Putative thiol-specific monooxygenase; mutant is viable; flow model biofilm induced
C4_05670W_A	YME1	CAWG_03255|orf19.1252|C4_05670W_B|C4_05670W|orf19.8836|IPF26065.1|IPF14644.2|Contig4-2236_0003|orf6.3007|CA1477|CaO19.1252|CaO19.8836	ORF|Uncharacterized	Ca22chr4A_C_albicans_SC5314	Ortholog(s) have ATP-dependent peptidase activity
CR_06240C_A	ZCF19	CAWG_01935|orf19.3876|CR_06240C_B|CR_06240C|orf19.11357|IPF23387.1|IPF13229.2|orf6.5847|CA3551|CaO19.3876|CaO19.11357|IPF13229	ORF|Uncharacterized	Ca22chrRA_C_albicans_SC5314	Predicted Zn(II)2Cys6 transcription factor
C1_09810W_A		CAWG_00449|orf19.4846|C1_09810W_B|C1_09810W|orf19.12309|IPF4500|IPF22439.1|IPF4500.1|Contig4-3078_0008|orf6.7365|CA4738|CaO19.12309|CaO19.4846	ORF|Uncharacterized	Ca22chr1A_C_albicans_SC5314	GlcNAc-induced protein
C1_09490C_A	GUA1	CAWG_00480|orf19.4813|C1_09490C_B|C1_09490C|orf19.12276|IPF22419.1|IPF6105.2|Contig4-2674_0006|orf6.5219|CA3075|CaO19.12276|CaO19.4813|IPF6105	ORF|Verified	Ca22chr1A_C_albicans_SC5314	Putative GMP synthase, involved in the final step of guanine biosynthesis; soluble protein in hyphae; flucytosine induced; macrophage-downregulated protein abundance; protein level decreases in stationary phase cultures
C4_01380W_A	ZCF27	CAWG_03646|orf19.4649|C4_01380W_B|C4_01380W|orf19.12118|IPF22676.1|IPF9312.1|Contig4-3006_0019|orf6.3346|CA1718|CaO19.12118|CaO19.4649|IPF9312	ORF|Verified	Ca22chr4A_C_albicans_SC5314	Putative Zn(II)2Cys6 transcription factor
C4_04730W_A	BAS1	CAWG_03342|orf19.3809|C4_04730W_B|C4_04730W|orf19.11290|IPF23442.1|IPF10355.2|Contig4-2979_0019|orf6.1870|orf6.7504|CA4841|CaO19.11290|CaO19.3809|IPF10355|FIL1	ORF|Verified	Ca22chr4A_C_albicans_SC5314	Putative Myb-like transcription factor; ortholog S. cerevisiae Bas1, a regulator of purine biosynthetic genes; mutant exhibits adenine auxotrophy and abnormal colony morphology
CR_00180C_A	CHT1	orf19.7517|CR_00180C_B|CR_00180C|IPF377.2|Contig4-3107_0074|orf6.8769|CA5859|CaO19.7517	ORF|Verified	Ca22chrRA_C_albicans_SC5314	Chitinase; putative N-terminal catalytic domain; has secretory signal sequence; lacks S/T region and N-glycosylation motifs of Chs2p and Chs3p; alkaline downregulated; expression not detected in yeast-form or hyphal cells
CR_08070W_A	PTP1	CAWG_02099|orf19.6365|CR_08070W_B|CR_08070W|orf19.13722|IPF20741.1|IPF13448.2|orf6.5817|CA3532|CaO19.6365|CaO19.13722|IPF13448	ORF|Uncharacterized	Ca22chrRA_C_albicans_SC5314	Phosphotyrosine-specific protein phosphatase; rat catheter biofilm induced
C6_00350W_A	PKH3	CAWG_05323|orf19.1196|C6_00350W_B|C6_00350W|orf19.8787|IPF7158.2|IPF29542.1|Contig4-3055_0016|Contig4-3055_0017|Contig4-3055_0018|orf6.2849|CA1375|CaO19.1196|IPF7158	ORF|Uncharacterized	Ca22chr6A_C_albicans_SC5314	Ortholog(s) have role in cell wall integrity MAPK cascade
C6_01790C_A	ZCF18	CAWG_05188|orf19.3405|C6_01790C_B|C6_01790C|orf19.10908|IPF23829.1|IPF9894.2|Contig4-2230_0002|orf6.4326|CA2428|IPF9894|IPF9894.3	ORF|Verified	Ca22chr6A_C_albicans_SC5314	Putative Zn(II)2Cys6 transcription factor; heterozygous null mutant displays sensitivity to virgineone and decreased colonization of mouse kidneys
C2_01130W_A	NOT3	CAWG_03888|orf19.2012|C2_01130W_B|C2_01130W|orf19.9563|IPF18023.2|IPF15994.2|Contig4-1979_0003|Contig4-1979_0004|orf6.6349|orf6.778|CA0181|NOT31|CaO19.2012	ORF|Verified	Ca22chr2A_C_albicans_SC5314	Transcriptional regulator; not required for buccal epithelial cell adherence or virulence in mouse systemic infection; null mutant colonies exhibit slightly decreased filamentation ratio; required for yeast adherence to silicone substrate
C6_03610W_A	FGR17	orf19.5729|C6_03610W_B|C6_03610W|orf19.13151|IPF21450.1|IPF13158.2|Contig4-3044_0013|orf6.4908|CA2844|YNA2|CaO19.5729|CaO19.13151|IPF13158	ORF|Verified	Ca22chr6A_C_albicans_SC5314	Putative DNA-binding transcription factor; has zinc cluster DNA-binding motif; lacks an ortholog in S. cerevisiae; transposon mutation affects filamentous growth; Hap43p-repressed gene
C4_05740C_A		CAWG_03249|orf19.1259|C4_05740C_B|C4_05740C|orf19.8844|IPF26095.1|IPF19986.1|Contig4-2968_0002|orf6.5726|CA3456|CaO19.1259|SNT2|CaO19.8844|IPF19986	ORF|Uncharacterized	Ca22chr4A_C_albicans_SC5314	Ortholog(s) have ubiquitin-protein transferase activity, role in histone catabolic process, histone ubiquitination, regulation of transcription from RNA polymerase II promoter in response to oxidative stress and Lid2 complex localization
C1_13140C_A	TYE7	CAWG_00135|orf19.4941|C1_13140C_B|C1_13140C|orf19.12407|IPF22280.1|IPF5663.1|Contig4-2994_0001|orf6.6049|CA3707|CaO19.12407|CaO19.4941	ORF|Verified	Ca22chr1A_C_albicans_SC5314	bHLH transcription factor; control of glycolysis; required for biofilm formation; hyphally regulated by Cph1, Cyr1; flucytosine, Hog1 induced; amphotericin B, caspofungin repressed; induced in flow model biofilm and planktonic cultures
CR_08860W_A	PDK2	CAWG_02164|orf19.7281|CR_08860W_B|CR_08860W|IPF2861.1|Contig4-2992_0008|orf6.8362|CA5524|CaO19.7281|IPF2861	ORF|Verified	Ca22chrRA_C_albicans_SC5314	Putative pyruvate dehydrogenase kinase; mutation confers hypersensitivity to amphotericin B
C6_01500C_A	TRY5	CAWG_05214|orf19.3434|C6_01500C_B|C6_01500C|orf19.10938|IPF23803.1|IPF7171.2|Contig4-2411_0005|orf6.6471|CA4029|CaO19.10938|CaO19.3434|IPF7171.5f	ORF|Verified	Ca22chr6A_C_albicans_SC5314	Zn(II)2Cys6 transcription factor; regulator of yeast form adherence; required for yeast cell adherence to silicone substrate
CR_03700C_A		CAWG_01706|orf19.4369|CR_03700C_B|CR_03700C|orf19.11847|IPF12368|IPF12368.2|IPF28438.1|Contig4-2011_0004|Contig4-2376_0001|Contig4-2376_0002|Contig4-2376_0003|orf6.2255|CA0999|CaO19.11847|CaO19.4369	ORF|Uncharacterized	Ca22chrRA_C_albicans_SC5314	Ortholog of S. cerevisiae Spp41; protein involved in negative regulation of expression of spliceosome components PRP4 and PRP3 in S. cerevisiae; mutants are viable
C4_00320C_A		CAWG_03751|orf19.5660|C4_00320C_B|C4_00320C|orf19.13105|IPF21541.1|IPF5275.1|Contig4-3054_0014|Contig4-3054_0015|orf6.6900|CA4368|PEX10|CaO19.5660|CaO19.13105|PEX10.3f|PEX10.3	ORF|Uncharacterized	Ca22chr4A_C_albicans_SC5314	Ortholog(s) have ubiquitin-protein transferase activity and role in protein import into peroxisome matrix, protein polyubiquitination, protein ubiquitination
C3_07310C_A	SLK19	CAWG_03039|orf19.6763|C3_07310C_B|C3_07310C|orf19.14055|orf6.8869|IPF2795|KER1|IPF20454.1|IPF2795.1|Contig4-2621_0012|Contig4-3030_0015|CA5936|CaO19.6763|CaO19.14055	ORF|Verified	Ca22chr3A_C_albicans_SC5314	Alkaline-induced protein of plasma membrane; affects cell aggregation, cell wall; similar to S. cerevisiae Slk19p (a kinetochore protein with roles in mitosis, meiosis); required for wild-type virulence in mouse; macrophage-downregulated
C4_06120W_A	GDH3	CAWG_03213|orf19.4716|C4_06120W_B|C4_06120W|IPF8236.1|Contig4-2812_0004|orf6.3152|CA1579|CaO19.4716|GDH1	ORF|Uncharacterized	Ca22chr4A_C_albicans_SC5314	NADP-glutamate dehydrogenase; Nrg1, Plc1 regulated; hypha, hypoxia, Efg1-repressed; Rim101-induced at pH 8; GlcNAc, ciclopirox, ketoconazole induced; exp and stationary phase protein; Spider biofilm repressed; rat catheter biofilm induced
C7_00740W_A	RIM15	CAWG_05430|orf19.7044|C7_00740W_B|C7_00740W|IPF3086.1|Contig4-2855_0009|orf6.7970|CA5226|CaJ7.0087|CaO19.7044|CaO19_7044|CaJ7_0087	ORF|Uncharacterized	Ca22chr7A_C_albicans_SC5314	Ortholog(s) have protein kinase activity, protein serine/threonine kinase activity
CR_02120C_A		CAWG_01558|orf19.2612|CR_02120C_B|CR_02120C|orf19.10143|IPF24773.1|IPF8504.2|Contig4-2859_0006|orf6.4273|CA2387|CaO19.2612|CaO19.10143|IPF8504	ORF|Uncharacterized	Ca22chrRA_C_albicans_SC5314	C2H2 zinc finger transcription factor; expression reduced in ssr1 null mutant; flow model biofilm induced
C2_01930C_A		CAWG_03961|orf19.1505|C2_01930C_B|C2_01930C|orf19.9081|IPF13689|IPF13689.2|IPF18995.2|Contig4-2650_0009|orf6.1309|orf6.3537|CA1856|CaO19.1505	ORF|Uncharacterized	Ca22chr2A_C_albicans_SC5314	Ortholog of S. cerevisiae : YBR138C, C. dubliniensis CD36 : Cd36_16750, C. parapsilosis CDC317 : CPAR2_212450, C. auris B8441 : B9J08_002176 and Candida tenuis NRRL Y-1498 : CANTEDRAFT_92365
C5_00540C_A	AGA1	CAWG_04448|orf19.935|C5_00540C_B|C5_00540C|orf19.8550|IPF26334.1|IPF10571.2|Contig4-2870_0012|orf6.8184|CA5392|CaO19.935|CaO19.8550|IPF10571	ORF|Uncharacterized	Ca22chr5A_C_albicans_SC5314	Protein with some similarity to agglutinin subunit; expression regulated upon white-opaque switch; Spider biofilm induced
C1_02010C_A	ZCF24	CAWG_01181|orf19.4524|C1_02010C_B|C1_02010C|orf19.11999|IPF22709.1|IPF19920.1|Contig4-2702_0012|orf6.3047|CA1509|IPF19920|IPF19920.3	ORF|Uncharacterized	Ca22chr1A_C_albicans_SC5314	Predicted Zn(II)2Cys6 transcription factor; caspofungin induced; Hap43-repressed
C7_03220C_A	ZCF29	CAWG_05655|orf19.5133|C7_03220C_B|C7_03220C|orf19.12598|IPF22103.1|IPF9251.2|orf6.5965|CA3639|CaJ7.0371|CaO19_5133|CaJ7_0371|CaO19.5133|CaO19.12598|IPF9251	ORF|Verified	Ca22chr7A_C_albicans_SC5314	Zn(II)2Cys6 transcription factor; mutants sensitive to caffeine, menadione, beauvericin;resistant to fenpropimorph; Hap43-repressed; mutants have decreased CFU in mouse kidneys and defects in filamentous growth; Spider biofilm induced
C2_03590C_A	CAP4	CAWG_04124|orf19.861|C2_03590C_B|C2_03590C|orf19.8480|IPF26462.1|IPF7646.2|Contig4-2942_0008|orf6.3553|CA1865|CaO19.8480|CaO19.861|IPF7646	ORF|Uncharacterized	Ca22chr2A_C_albicans_SC5314	Predicted bZip transcription factor; possibly an essential gene, disruptants not obtained by UAU1 method
C3_07860C_A	MRR2	ZCF34|CAWG_03092|orf19.6182|C3_07860C_B|C3_07860C|IPF3443.1|Contig4-3079_0016|orf6.5403|CA3201|CaO19.6182|IPF3444.3f	ORF|Verified	Ca22chr3A_C_albicans_SC5314	Zn(II)2Cys6 transcription factor involved in regulation of multidrug resistance via control of CDR1 expression; mutants display decreased colonization of mouse kidneys; required for yeast cell adherence to silicone substrate
C5_00470C_A	KRE62	CAWG_04441|orf19.942|C5_00470C_B|C5_00470C|orf19.8557|IPF26313.1|IPF26324.1|IPF1539.1|IPF1538.2|Contig4-3103_0054|orf6.8191|KRE62.5f|KRE62.3f|orf19.942.1|CA5399|CA5400	ORF|Uncharacterized	Ca22chr5A_C_albicans_SC5314	Putative subunit of glucan synthase; macrophage-induced gene; Bcr1-regulated in a/a RPMI biofilms
C2_04060C_A	SSY1	CAWG_04164|orf19.814|C2_04060C_B|C2_04060C|orf19.8434|CSY1|IPF5802.2|IPF29641.1|IPF29694.1|Contig4-2714_0007|orf6.6705|SSY1.5|CA4215|orf19.814.3|CaO19.814	ORF|Verified	Ca22chr2A_C_albicans_SC5314	Amino acid sensor; required for wild-type hyphal growth on solid serum or Lees media, not under all conditions; 12 predicted membrane spanning regions; Hap43-repressed; Spider biofilm induced
C6_03650C_A	POP2	CAWG_05005|orf19.5734|C6_03650C_B|C6_03650C|orf19.13156|IPF21459.1|IPF10787.2|Contig4-3044_0007|orf6.4913|CA2849|CaO19.13156|CaO19.5734	ORF|Verified	Ca22chr6A_C_albicans_SC5314	Component of the Ccr4-Pop2 mRNA deadenylase; heterozygous null mutant exhibits resistance to parnafungin and cordycepin in the C. albicans fitness test
C3_07740W_A		orf19.6712|C3_07740W_B|C3_07740W|orf19.14004|IPF20331.1|IPF3621.2|Contig4-1879_0003|orf6.6861|CA4340|CaO19.6712|CaO19.14004|IPF3621|CAWG_03080	ORF|Uncharacterized	Ca22chr3A_C_albicans_SC5314	Ortholog of S. cerevisiae : SGM1, C. glabrata CBS138 : CAGL0M00462g, C. dubliniensis CD36 : Cd36_87610, C. parapsilosis CDC317 : CPAR2_808090 and C. auris B8441 : B9J08_004134
C1_07400C_A		CAWG_00679|orf19.4428|C1_07400C_B|C1_07400C|orf19.11906|IPF5546|IPF5546.1|IPF28397.1|Contig4-2969_0012|orf6.2719|CA1286|CaO19.11906|CaO19.4428	ORF|Uncharacterized	Ca22chr1A_C_albicans_SC5314	Ortholog of C. dubliniensis CD36 : Cd36_06910, C. parapsilosis CDC317 : CPAR2_208560, C. auris B8441 : B9J08_001617 and Candida tenuis NRRL Y-1498 : CANTEDRAFT_95854
C4_02490W_A	ZCF15	CAWG_03546|orf19.2753|C4_02490W_B|C4_02490W|orf19.10267|IPF24570.1|IPF10197.2|Contig4-2786_0005|orf6.3585|CA1892|CaO19.2753|CaO19.10267|IPF10197	ORF|Uncharacterized	Ca22chr4A_C_albicans_SC5314	Predicted Zn(II)2Cys6 transcription factor of unknown function; rat catheter biofilm induced
C4_02180C_A	ZCF26	CAWG_03576|orf19.4573|C4_02180C_B|C4_02180C|orf19.12042|IPF1034.2|IPF18133.2|Contig4-3104_0014|orf6.2403|orf6.7872|CA1083|CaO19.4573|IPF1034	ORF|Uncharacterized	Ca22chr4A_C_albicans_SC5314	Zn2-Cys6 transcription factor of unknown function; induced by alpha pheromone in SpiderM medium
C3_05340W_A	DIE2	orf19.6971|C3_05340W_B|C3_05340W|IPF7558.1|Contig4-2973_0017|orf6.7717|CA5018|CaO19.6971|IPF7558|CAWG_02847	ORF|Uncharacterized	Ca22chr3A_C_albicans_SC5314	Ortholog(s) have dolichyl-phosphate-glucose-glycolipid alpha-glucosyltransferase activity, role in protein N-linked glycosylation and endoplasmic reticulum membrane localization
C6_02060W_A	SLM2	CAWG_05161|orf19.3505|C6_02060W_B|C6_02060W|orf19.10999|IPF23765.1|IPF12228.2|Contig4-2880_0016|orf6.4365|CA2455|CaO19.3505|CaO19.10999|IPF12228	ORF|Uncharacterized	Ca22chr6A_C_albicans_SC5314	Ortholog(s) have role in TOR signaling, actin cytoskeleton organization, actin filament bundle assembly, eisosome assembly, endosomal transport and establishment or maintenance of actin cytoskeleton polarity, more
C3_04240C_A		CAWG_02737|orf19.5866|C3_04240C_B|C3_04240C|orf19.13288|IPF21337.1|IPF27893.1|orf6.1041|orf6.5058|CaO19.5866	ORF|Dubious	Ca22chr3A_C_albicans_SC5314	Ortholog of Candida albicans WO-1 : CAWG_02737
C7_01550W_A	BEM2	CAWG_05506|orf19.6573|C7_01550W_B|C7_01550W|orf19.13926|IPF20639.1|IPF1649.2|Contig4-2887_0010|Contig4-2887_0011|orf6.7561|CA4883|CaJ7.0172|CaO19.13926|CaJ7_0172|CaO19_6573|CaO19.6573|IPF1649	ORF|Uncharacterized	Ca22chr7A_C_albicans_SC5314	Putative Rho1p GTPase activating protein (GAP); serum-induced transcript; Spider biofilm induced; flow model biofilm repressed
C1_12120W_A		CAWG_00230|orf19.5253|C1_12120W_B|C1_12120W|orf19.12718|IPF21932.1|IPF2032.1|Contig4-3067_0003|orf6.7689|CA4995|CaO19.5253|CaO19.12718|IPF2032|YAK1	ORF|Uncharacterized	Ca22chr1A_C_albicans_SC5314	Has domain(s) with predicted ATP binding, protein kinase activity, protein tyrosine kinase activity and role in protein phosphorylation
C1_10230C_A		CAWG_00410|orf19.4893|C1_10230C_B|C1_10230C|orf19.12358|IPF12282|IPF22500.1|IPF12282.2|Contig4-2955_0011|Contig4-2955_0014|orf6.4229|CA2356|CaO19.12358|CaO19.4893	ORF|Uncharacterized	Ca22chr1A_C_albicans_SC5314	Ortholog of C. dubliniensis CD36 : Cd36_09630, C. parapsilosis CDC317 : CPAR2_805080, C. auris B8441 : B9J08_004031 and Candida tenuis NRRL Y-1498 : CANTEDRAFT_136811
C1_07970C_A	IRE1	CAWG_00625|orf19.5068|C1_07970C_B|C1_07970C|orf19.12534|IPF12318.3|IPF16157.2|Contig4-2885_0001|orf6.1519|orf6.2426|CA0532|CaO19.5068	ORF|Verified	Ca22chr1A_C_albicans_SC5314	Putative protein kinase; role in cell wall regulation; mutant is hypersensitive to caspofungin; Spider biofilm induced
C7_03450C_A	HSM3	CAWG_05677|orf19.1331|C7_03450C_B|C7_03450C|orf19.8911|IPF8030.1|IPF19088.2|Contig4-3068_0006|orf6.3884|orf6.958|CA2115|CaJ7.0396|CaO19_1331|CaJ7_0396|CaO19.1331|CaO19.8911|IPF8030	ORF|Uncharacterized	Ca22chr7A_C_albicans_SC5314	Ortholog(s) have role in mismatch repair, proteasome regulatory particle assembly and cytosol, nucleus localization
C1_13400C_A	AGC1	CAWG_00111|orf19.4966|C1_13400C_B|C1_13400C|orf19.12431|IPF16755|IPF22217.1|IPF16755.2|Contig4-2421_0001|orf6.2839|YPR021C|CA1367|CaO19.4966|CaO19.12431	ORF|Verified	Ca22chr1A_C_albicans_SC5314	Putative mitochondrial carrier protein; transcript is alkaline upregulated rat catheter biofilm induced
C6_00280W_A	CPH2	CAWG_05330|orf19.1187|C6_00280W_B|C6_00280W|orf19.8778|IPF13893.3|IPF9062.2|Contig4-2980_0027|orf6.4624|orf6.517|CA2648|CaO19.1187|IPF9062	ORF|Verified	Ca22chr6A_C_albicans_SC5314	Myc-bHLH transcription factor; promotes hyphal growth; directly regulates Tec1 to induce hypha-specific genes; probably homodimeric, phosphorylated; required for colonization of the mouse GI tract; rat catheter and Spider biofilm induced
C1_10570C_A		CAWG_00376|orf19.1005|C1_10570C_B|C1_10570C|orf19.8619|IPF19532.1|IPF18326.1|IPF15368.2|Contig4-1962_0003|orf6.5794|orf6.581|CA6182|orf19.1003|CaO19.1005|LPF10	ORF|Uncharacterized	Ca22chr1A_C_albicans_SC5314	Protein with predicted RNI-like domains; rat catheter biofilm induced
C2_09600C_A		CAWG_06033|orf19.1394|C2_09600C_B|C2_09600C|orf19.8972|IPF11063.2|IPF29472.1|orf6.2246|orf6.5347|YCR090|CA0992|CaO19.1394|IPF11063	ORF|Verified	Ca22chr2A_C_albicans_SC5314	Putative protein of unknown function; mutant is viable; protein level decreases in stationary phase cultures; Spider biofilm induced
C1_12780W_A	RBK1	CAWG_00164|orf19.6344|C1_12780W_B|C1_12780W|orf19.13700|IPF20801.1|IPF15253.2|Contig4-2421_0007|orf6.5773|CA3498|CaO19.6344	ORF|Uncharacterized	Ca22chr1A_C_albicans_SC5314	Has domain(s) with predicted ribokinase activity and role in D-ribose metabolic process
CR_09980W_A	SPT7	CAWG_02262|orf19.7572|CR_09980W_B|CR_09980W|IPF925.1|Contig4-3105_0056|Contig4-3105_0057|orf6.8920|CA5978|CaO19.7572	ORF|Verified	Ca22chrRA_C_albicans_SC5314	Putative SAGA transcriptional regulatory complex subunit; mutation confers hypersensitivity to toxic ergosterol analog, and to amphotericin B
C2_02440W_A		orf19.1567|C2_02440W_B|C2_02440W|orf19.9140|orf19.9141|IPF25780.1|IPF25769.1|IPF19794.1|IPF14783.2|Contig4-2110_0002|Contig4-2110_0004|orf6.6424|orf6.6425|CA3991|CA3992|orf19.1568|VAM6.5f|CAWG_04012	ORF|Uncharacterized	Ca22chr2A_C_albicans_SC5314	Ortholog(s) have Rab GTPase binding, Ras guanyl-nucleotide exchange factor activity, phosphatidylinositol binding activity
CR_01020C_A		orf19.3254|CR_01020C_B|CR_01020C|orf19.10764|IPF243|IPF24018.1|IPF243.2|Contig4-3062_0003|orf6.8254|CA5450|DDR48|CaO19.10764|CaO19.3254|CAWG_01455	ORF|Uncharacterized	Ca22chrRA_C_albicans_SC5314	Ortholog of C. dubliniensis CD36 : Cd36_26020, Candida tropicalis NEW ASSEMBLY : CTRG1_00984, Candida tropicalis MYA-3404 : CTRG_00984 and Candida albicans WO-1 : CAWG_01455
C7_03340C_A	PRR2	CAWG_05667|orf19.1341|C7_03340C_B|C7_03340C|orf19.8921|IPF25999.1|IPF7926.1|Contig4-3068_0031|orf6.1343|CA0432|CaJ7.0386|CaO19.1341|CaJ7_0386|CaO19_1341|IPF7926	ORF|Verified	Ca22chr7A_C_albicans_SC5314	Putative serine/threonine protein kinase; mutation confers resistance to 5-fluorocytosine (5-FC)
C1_05760C_A	PGA26	CAWG_00830|orf19.2475|C1_05760C_B|C1_05760C|orf19.10012|orf6.4960|IPF24884.1|IPF7204.2|Contig4-2954_0019|CA2885|CaO19.10012|CaO19.2475|IPF7204	ORF|Verified	Ca22chr1A_C_albicans_SC5314	GPI-anchored adhesin-like protein of the cell wall; role in cell wall integrity; required for normal virulence; induced in high iron and during cell wall regeneration; Hap43-repressed
C2_02630W_A		CAWG_04031|orf19.1589|C2_02630W_B|C2_02630W|orf19.9162|IPF25783.1|IPF14455.1|Contig4-3005_0002|orf6.5331|CA3156|RRN7|CaO19.9162|CaO19.1589|IPF14455	ORF|Uncharacterized	Ca22chr2A_C_albicans_SC5314	Putative transcription factor component of the core factor (CF) rDNA transcription factor complex; Spider biofilm induced
CR_02560C_A	ASG1	CAWG_01596|orf19.166|CR_02560C_B|CR_02560C|orf19.7800|IPF14113.2|IPF29937.1|IPF18682.2|Contig4-2571_0004|orf6.1405|orf6.2902|orf6.2903|CA0465|CA6313|orf19.167|IPF14113.5f|IPF14113	ORF|Verified	Ca22chrRA_C_albicans_SC5314	Gal4p family zinc-finger transcription factor with similarity to S. cerevisiae Asg1p
CR_06140W_A		CAWG_01929|orf19.3869|CR_06140W_B|CR_06140W|orf19.11350|IPF17190.2|IPF12184.3|Contig4-2055_0006|orf6.550|orf6.5840|CA0110|CaO19.3869|IPF17190	ORF|Uncharacterized	Ca22chrRA_C_albicans_SC5314	Protein of unknown function; regulated by Tsa1, Tsa1B in minimal media at 37 degrees C; shows colony morphology-related gene regulation by Ssn6; Spider biofilm induced
CR_03050C_A	ZCF11	CAWG_01641|orf19.2423|CR_03050C_B|CR_03050C|orf19.9961|YBR239c|IPF24910.1|IPF7303.2|Contig4-2445_0002|orf6.5170|CA3041|IPF7303	ORF|Verified	Ca22chrRA_C_albicans_SC5314	Zn(II)2Cys6 transcription factor; required for wild-type filamentous growth; mRNA binds She3
C1_12230W_A	SNT1	CAWG_00219|orf19.5241|C1_12230W_B|C1_12230W|orf19.12706|IPF12584|IPF2015.3|IPF12584.2|Contig4-3067_0022|orf6.768|orf6.7701|CA5006|CaO19.5241	ORF|Verified	Ca22chr1A_C_albicans_SC5314	Ortholog of S. cerevisiae Snt1; an NAD-independent histone deacetylase; heterozygous transposon mutation affects filamentous growth; null mutants are viable
C2_07210C_A	TPK2	CAWG_05817|orf19.2277|C2_07210C_B|C2_07210C|orf19.9817|IPF25055.1|IPF10304.1|Contig4-3049_0025|Contig4-3049_0027|orf6.3564|CA1874|CaO19.2277|CaO19.9817	ORF|Verified	Ca22chr2A_C_albicans_SC5314	cAMP-dependent protein kinase catalytic subunit; isoform of Tpk1; involved in regulation of filamentation, phenotypic switching and mating; needed for epithelial cell damage, engulfment and oral virulence in mice
C2_06570C_A		orf19.33|C2_06570C_B|C2_06570C|orf19.7704|orf6.5927|CaO19.7704|LPF1|CaO19.33	ORF|Uncharacterized	Ca22chr2A_C_albicans_SC5314	Predicted ORF from Assembly 19; removed from Assembly 20; restored based on transcription data; similar to orf19.7550
C2_06340W_A	EFH1	CAWG_04378|orf19.5498|C2_06340W_B|C2_06340W|orf19.12953|IPF21661.1|IPF5855.2|Contig4-2947_0001|orf6.4659|CA2672|PHD1|CaO19.5498|CaO19.12953	ORF|Verified	Ca22chr2A_C_albicans_SC5314	APSES transcription factor; homodimer; minor role in transcriptional regulation vs Efg1; regulates filamentous growth, phenotypic switch; EFG1 and EFH1 genetically interact; expression interferes with mouse intestinal tract colonization
C2_02020W_A		CAWG_03970|orf19.1516|C2_02020W_B|C2_02020W|orf19.9091|IPF17697.2|IPF8246.2|Contig4-2807_0008|orf6.3397|orf6.3967|CA1752|UBP14|CaO19.1516	ORF|Uncharacterized	Ca22chr2A_C_albicans_SC5314	Ortholog(s) have thiol-dependent ubiquitin-specific protease activity and role in negative regulation of gluconeogenesis, proteasome-mediated ubiquitin-dependent protein catabolic process
CR_03310C_A		CAWG_01666|orf19.2393|CR_03310C_B|CR_03310C|orf19.9929|IPF11493.2|IPF18580.2|Contig4-2991_0004|orf6.3855|CA2094|CaO19.9929|CaO19.2393|IPF11493	ORF|Uncharacterized	Ca22chrRA_C_albicans_SC5314	Putative transcription factor with zinc finger DNA-binding motif
C2_06320W_A		CAWG_04376|orf19.5495|C2_06320W_B|C2_06320W|orf19.12950|IPF5846|IPF21686.1|IPF5846.1|Contig4-2947_0012|orf6.4662|CA2674|CaO19.5495|CaO19.12950	ORF|Uncharacterized	Ca22chr2A_C_albicans_SC5314	Putative RNA-binding protein; induced by alpha pheromone in SpiderM medium
C1_03050W_A		CAWG_01079|orf19.2996|C1_03050W_B|C1_03050W|orf19.10513|IPF24407.1|IPF5604.2|Contig4-3020_0006|orf6.4869|CA2815|CaO19.10513|CaO19.2996|IPF5604	ORF|Uncharacterized	Ca22chr1A_C_albicans_SC5314	Ortholog of S. cerevisiae : ECM30, C. glabrata CBS138 : CAGL0M00924g, C. dubliniensis CD36 : Cd36_02850, C. parapsilosis CDC317 : CPAR2_110240 and C. auris B8441 : B9J08_004952
C2_01560W_A	BMT5	CAWG_03928|orf19.1464|C2_01560W_B|C2_01560W|orf19.9039|IPF18203.2|IPF6260.2|orf6.7109|CA4539|CaO19.1464|WRY6|CaO19.9039|IFQ4	ORF|Verified	Ca22chr2A_C_albicans_SC5314	Putative beta-mannosyltransferase involved in beta-1,2-mannosylation of phospholipomannan; 9-member family includes Bmt1, Bmt2, Bmt3, and Bmtp with roles in mannosylation of cell wall phosphopeptidomannan; Spider biofilm induced
CR_06770C_A		orf19.1857|CR_06770C_B|CR_06770C|orf19.9415|IPF4684|IPF25474.1|IPF4684.1|Contig4-3021_0004|orf6.5624|CA3375|CaO19.9415|SPT1|CaO19.1857	ORF|Uncharacterized	Ca22chrRA_C_albicans_SC5314	Putative L-azetidine-2-carboxylic acid acetyltransferase; mutants are viable
C3_07730W_A	WOR4	CAWG_03079|orf19.6713|C3_07730W_B|C3_07730W|orf19.14005|IPF20377.1|IPF3624.1|orf6.6862|CA4341|CaO19.14005|CaO19.6713|IPF3624	ORF|Verified	Ca22chr3A_C_albicans_SC5314	Predicted C2H2 zinc finger protein, involved in transcriptional regulation of white-opaque phenotypic switching; activator of the opaque cell type
C7_00980W_A	PHM5	CAWG_05456|orf19.7016|C7_00980W_B|C7_00980W|IPF2349.1|Contig4-3091_0040|orf6.7942|CA5201|CaJ7.0116|CaJ7_0116|CaO19_7016|CaO19.7016|IPF2349	ORF|Uncharacterized	Ca22chr7A_C_albicans_SC5314	Ortholog(s) have endopolyphosphatase activity, exopolyphosphatase activity, role in polyphosphate catabolic process, polyphosphate metabolic process and cytosol, fungal-type vacuole membrane, nucleus localization
C5_00940C_A	HAP5	CAWG_04487|orf19.1973|C5_00940C_B|C5_00940C|orf19.9529|IPF25373.1|IPF6283.2|Contig4-2794_0012|orf6.1862|CA0749|CaO19.9529|CaO19.1973	ORF|Verified	Ca22chr5A_C_albicans_SC5314	Component of CCAAT-binding transcription factor; roles in filamentous growth, low-iron induction of FRP1; regulates genes involved in respiratory growth; functional homolog of S. cerevisiae Hap5p; Cap1p-dependent expression in low iron
C5_03150W_A		CAWG_04696|orf19.4347|C5_03150W_B|C5_03150W|orf19.11824|PRR1|IPF14273.2|IPF19462.2|Contig4-2514_0005|orf6.3991|orf6.50|CA2193|CaO19.4347|IPF14273	ORF|Uncharacterized	Ca22chr5A_C_albicans_SC5314	Putative serine/threonine protein kinase; Hog1p-induced
CR_05720W_A	TPS1	CAWG_01893|orf19.6640|CR_05720W_B|CR_05720W|orf19.13961|IPF20512.1|IPF5016.2|Contig4-3035_0004|Contig4-3035_0005|orf6.6537|CA4084|CaO19.6640|CaO19.13961	ORF|Verified	Ca22chrRA_C_albicans_SC5314	Trehalose-6-phosphate synthase; role in hyphal growth and virulence in mouse systemic infection; induced in presence of human neutrophils; macrophage/pseudohyphal-repressed after 16h; stationary phase enriched protein; Hap43-repressed
C1_00740C_A	SPE1	CAWG_01300|orf19.6032|C1_00740C_B|C1_00740C|orf19.13453|ODC|ODC1|IPF21057.1|IPF1466.2|Contig4-2972_0001|orf6.3160|CA1586|CaO19.13453|CaO19.6032	ORF|Verified	Ca22chr1A_C_albicans_SC5314	Ornithine decarboxylase; enzyme of polyamine biosynthesis; mutant is viable; functionally complements polyamine auxotrophy of S. cerevisiae spe1 mutant; downregulated upon adherence to polystyrene
C1_09180W_A	LYS143	CAWG_00511|orf19.4776|C1_09180W_B|C1_09180W|orf19.12240|IPF11774.2|IPF9416.3|Contig4-2888_0010|orf6.1106|orf6.3987|orf6.1105|CA6215|CaO19.4776|IPF9416	ORF|Uncharacterized	Ca22chr1A_C_albicans_SC5314	Zn(II)2Cys6 transcription factor; ortholog of S. cerevisiae Lys14 involved in the regulation of lysine biosynthesis genes
C6_02670C_A	WSC2	orf19.5537|C6_02670C_B|C6_02670C|orf19.12983|IPF21592.1|IPF9126.1|Contig4-2737_0011|orf6.3629|CA1924|CaO19.5537|IPF9126|CAWG_05101	ORF|Uncharacterized	Ca22chr6A_C_albicans_SC5314	Putative cell wall integrity and stress response protein; mRNA binds She3; Spider biofilm induced
C5_01830C_A	HAL9	CAWG_04568|orf19.3190|C5_01830C_B|C5_01830C|orf19.10701|ZNC3|IPF9196.1|IPF16067.2|Contig4-1956_0001|Contig4-1956_0002|orf6.4487|CA2542|CaO19.3190|HAL93|IPF16067	ORF|Verified	Ca22chr5A_C_albicans_SC5314	Putative Zn(II)2Cys6 transcription factor; gene in zinc cluster region of Chr. 5; induced by Mnl1 in weak acid; similar to S. cerevisiae Hal9, a putative transcription factor involved in salt tolerance
C6_00180C_A		CAWG_05339|orf19.1178|C6_00180C_B|C6_00180C|orf19.8768|IPF18909.2|IPF15133.2|Contig4-2980_0001|orf6.1743|orf6.818|CA6185|CaO19.1178|IPF15133	ORF|Uncharacterized	Ca22chr6A_C_albicans_SC5314	Protein of unknown function; Hap43p-repressed gene
C6_01770W_A	RAD18	CAWG_05190|orf19.3407|C6_01770W_B|C6_01770W|orf19.10910|IPF23836.1|IPF9901.1|Contig4-2923_0023|orf6.4324|CA2426|CaO19.3407|CaO19.10910|IPF9901	ORF|Uncharacterized	Ca22chr6A_C_albicans_SC5314	Putative transcription factor with zinc finger DNA-binding motif; Hap43p-repressed gene
C2_04100W_A		CAWG_04167|orf19.811|C2_04100W_B|C2_04100W|orf19.8431|IPF5795|IPF26432.1|IPF5795.2|Contig4-2861_0003|orf6.6702|CA4213|CaO19.811|CaO19.8431	ORF|Uncharacterized	Ca22chr2A_C_albicans_SC5314	Protein of unknown function; mutant is viable; Hap43-repressed
CR_01540W_A	SAS3	CAWG_01504|orf19.2540|CR_01540W_B|CR_01540W|orf19.10074|IPF24731.1|IPF16878.2|Contig4-2043_0003|orf6.2349|CA1054|CaO19.10074|CaO19.2540	ORF|Uncharacterized	Ca22chrRA_C_albicans_SC5314	Similar to silencing proteins; increased transcription is observed upon fluphenazine treatment; rat catheter biofilm repressed
C3_02170C_A	LAP41	CAWG_02544|orf19.1628|C3_02170C_B|C3_02170C|orf19.9196|IPF25621.1|IPF4250.1|Contig4-2997_0024|orf6.6444|CA4007|CaO19.9196|LAP4|CaO19.1628	ORF|Verified	Ca22chr3A_C_albicans_SC5314	Putative aminopeptidase yscI precursor; mutant is viable; protein present in exponential and stationary growth phase yeast cultures; Spider biofilm repressed
C1_03290W_A	NGG1	CAWG_01055|orf19.3023|C1_03290W_B|C1_03290W|orf19.10541|IPF24276.1|IPF3695.1|Contig4-3096_0047|orf6.7760|CA5057|CaO19.3023|CaO19.10541|IPF3695	ORF|Uncharacterized	Ca22chr1A_C_albicans_SC5314	Ortholog(s) have histone acetyltransferase activity and role in chromatin organization, histone acetylation, regulation of transcription by RNA polymerase II
C4_03820C_A	HRQ2	CAWG_03430|orf19.5037|C4_03820C_B|C4_03820C|orf19.12504|IPF17054|IPF22188.1|IPF17054.2|orf6.3314|CA1693|CaO19.12504|CaO19.5037	ORF|Uncharacterized	Ca22chr4A_C_albicans_SC5314	Protein of unknown function; mutants are viable; rat catheter and Spider biofilm induced
C4_00760W_A	ZCF21	CAWG_03705|orf19.4166|C4_00760W_B|C4_00760W|orf19.11642|IPF6203.2|IPF28502.1|Contig4-2878_0017|orf6.6060|CA3716|CaO19.11642|CaO19.4166|IPF6203	ORF|Verified	Ca22chr4A_C_albicans_SC5314	Predicted Zn(II)2Cys6 transcription factor; mutants display increased colonization of mouse kidneys; Spider biofilm induced
CR_02850C_A	GZF3	CAWG_01621|orf19.2842|CR_02850C_B|CR_02850C|orf19.10361|IPF18898.1|IPF13959.2|Contig4-2206_0005|Contig4-2206_0007|orf6.1777|orf6.4936|CA2865|DAL80|CaO19.2842	ORF|Verified	Ca22chrRA_C_albicans_SC5314	GATA-type transcription factor; oxidative stress-induced via Cap1; mutant has abnormal colony morphology and altered sensitivity to fluconazole, LiCl, and copper; Spider biofilm induced
C1_08300W_A	NOT5	CAWG_00595|orf19.5107|C1_08300W_B|C1_08300W|orf19.12573|orf6.6343|IPF13254.2|IPF16198.2|Contig4-2615_0003|orf6.142|CA3926|CaO19.12573|CaO19.5107|IPF16198	ORF|Verified	Ca22chr1A_C_albicans_SC5314	Protein with similarity to S. cerevisiae Not5p, a member of the transcription regulatory CCR4-NOT complex; required for hyphal growth; antigenic during human oral infection; greater expression in yeast-form cells than hyphae
CR_10450C_A	SPT3	CAWG_02304|orf19.7622|CR_10450C_B|CR_10450C|IPF624.1|Contig4-3108_0088|orf6.8970|CA6020|CaO19.7622	ORF|Verified	Ca22chrRA_C_albicans_SC5314	Functional homolog of S. cerevisiae Spt3p; required for virulence in mouse systemic infection; homozygous null mutant is hyperfilamentous
CR_06510W_A		CAWG_01955|orf19.715|CR_06510W_B|CR_06510W|orf19.8334|IPF15784.1|IPF13386.1|Contig4-2069_0007|orf6.2636|orf6.409|CA1237|CaO19.715|IPF15784	ORF|Uncharacterized	Ca22chrRA_C_albicans_SC5314	Protein of unknown function; Hap43-induced; rat catheter and Spider biofilm induced
C1_14000C_A	DOA4	CAWG_00053|orf19.7207|C1_14000C_B|C1_14000C|IPF899.1|Contig4-3017_0010|orf6.8107|CA5333|CaO19.7207	ORF|Verified	Ca22chr1A_C_albicans_SC5314	Ortholog of S. cerevisiae Doa4;, a ubiquitin hydrolase involved in recycling ubiquitin from proteasome-bound ubiquitinated intermediates; oxidative stress-induced via Cap1; mutants are viable
C3_05330C_A		CAWG_02846|orf19.6970|C3_05330C_B|C3_05330C|IPF7559|IPF7559.2|Contig4-2973_0019|orf6.7716|CA5017|CaO19.6970	ORF|Uncharacterized	Ca22chr3A_C_albicans_SC5314	Ortholog of C. dubliniensis CD36 : Cd36_85310, C. parapsilosis CDC317 : CPAR2_807370, C. auris B8441 : B9J08_004442 and Candida tenuis NRRL Y-1498 : CANTEDRAFT_115544
CR_02040W_A	PRK1	CAWG_01551|orf19.2605|CR_02040W_B|CR_02040W|orf19.10136|IPF24740.1|IPF14133.2|Contig4-2304_0006|Contig4-2304_0007|orf6.3594|CA1900|CaO19.2605|CaO19.10136|ARK1	ORF|Uncharacterized	Ca22chrRA_C_albicans_SC5314	Putative protein serine/threonine kinase; mutants sensitive to growth on hydrogen peroxide medium
C2_08270C_A		CAWG_05913|orf19.2222|C2_08270C_B|C2_08270C|orf19.9766|orf19.9767|IPF25134.1|IPF11643.2|Contig4-2626_0009|orf6.4266|orf6.4267|CA2381|CA2382|orf19.2221|YCK22|CaO19.2222|CaO19.9767|YCK3.5f	ORF|Verified	Ca22chr2A_C_albicans_SC5314	Putative casein kinase; plasma membrane-localized
C2_04260W_A	SSN3	CAWG_04182|orf19.794|C2_04260W_B|C2_04260W|orf19.8413|IPF26407.1|IPF5080.2|Contig4-2905_0013|orf6.2994|CA1468|CaO19.794|CaO19.8413|SRB10|CDK8	ORF|Verified	Ca22chr2A_C_albicans_SC5314	Putative cyclin-dependent protein kinase; with protein phosphatase Ptc2p controls hyphal elongation through phosphorylation of transcription factor Ume6p and its stability; mutants are sensitive to growth on H2O2 medium
CR_07450C_A	MNL1	CAWG_02041|orf19.6121|CR_07450C_B|CR_07450C|orf19.13540|IPF20971.1|IPF9113.2|Contig4-2916_0013|orf6.5102|CA2995|MSN2|CaO19.13540|CaO19.6121|IPF9113	ORF|Verified	Ca22chrRA_C_albicans_SC5314	Transcription factor; induces transcripts of stress response genes via SLE (STRE-like) elements; required for adaptation to weak acid stress; activates a subset of the genes that are repressed by Nrg1
C3_06580W_A	JEN1	CAWG_02968|orf19.7447|C3_06580W_B|C3_06580W|IPF2882.1|Contig4-3064_0026|orf6.8607|CA5737|CaO19.7447	ORF|Verified	Ca22chr3A_C_albicans_SC5314	Lactate transporter; induced by lactic acid, activated by Cat8; alkaline repressed by Rim101; localizes to plasma membrane; Spider biofilm induced
C6_02930W_A		CAWG_05088|orf19.5569|C6_02930W_B|C6_02930W|orf19.13015|orf19.13017|IPF12473|IPF12478.1|IPF16667.3|Contig4-2518_0001|Contig4-2518_0002|orf6.1358|orf6.1360|orf6.3242|CA0439|orf19.5571|SCRC1|CA0440|IPF12473.2|IPF12478	ORF|Alternatively spliced|Uncharacterized	Ca22chr6A_C_albicans_SC5314	Ortholog(s) have role in establishment of mitotic sister chromatid cohesion, maintenance of rDNA, mitotic sister chromatid segregation and chromosome, telomeric region, nuclear envelope localization
C1_02820W_A	LYS2	CAWG_01102|orf19.2970|C1_02820W_B|C1_02820W|orf19.10487|IPF17598.2|IPF19710.1|Contig4-1985_0002|orf6.2119|orf6.240|orf6.5719|CA0916|CaO19.2970	ORF|Verified	Ca22chr1A_C_albicans_SC5314	Heterodimeric alpha-aminoadipate reductase large subunit; lysine biosynthesis; predicted binding sites for AMP and alpha-aminoadipate; inhibited by lys or thialysine; regulated by Gcn2 and Gcn4; Spider biofilm induced, flow model repressed
C5_04230W_A	MRV6	CAWG_04796|orf19.3906|C5_04230W_B|C5_04230W|orf19.11387|IPF23302.1|IPF17640.2|orf6.5142|CA3021|CaO19.11387|CaO19.3906|IPF17640	ORF|Uncharacterized	Ca22chr5A_C_albicans_SC5314	Ortholog of Candida albicans WO-1 : CAWG_04796
CR_00120C_A	MKC1	CAWG_01373|orf19.7523|CR_00120C_B|CR_00120C|IPF363.1|Contig4-2252_0001|orf6.8775|CA5865|CaO19.7523	ORF|Verified	Ca22chrRA_C_albicans_SC5314	MAP kinase; role in biofilm formation, contact-induced invasive filamentation, systemic virulence in mouse, cell wall structure/maintenance, caspofungin response; phosphorylated on surface contact, membrane perturbation, or cell wall stress
C4_05290W_A	ABZ1	CAWG_03285|orf19.1291|C4_05290W_B|C4_05290W|orf19.9352|orf19.9353|IPF10474.2|Contig4-2660_0010|Contig4-2660_0012|orf6.1155|orf6.910|orf6.1154|CA0220|orf19.1786|orf19.1787|CaO19.1291	ORF|Uncharacterized	Ca22chr4A_C_albicans_SC5314	Ortholog(s) have 4-amino-4-deoxychorismate synthase activity and role in para-aminobenzoic acid biosynthetic process
C4_03800C_A	NUP84	orf19.1298|C4_03800C_B|C4_03800C|orf19.8878|IPF26014.1|IPF16027.3|Contig4-2781_0019|Contig4-2781_0020|Contig4-2781_0021|orf6.1389|orf6.923|CA0225|CaO19.1298|IPF16027.2	ORF|Uncharacterized	Ca22chr4A_C_albicans_SC5314	Ortholog(s) have structural constituent of nuclear pore activity
C6_03550C_A		CAWG_05015|orf19.5722|C6_03550C_B|C6_03550C|orf19.13145|IPF21455.1|IPF11027.2|Contig4-2277_0001|orf6.3797|CA2052|CaO19.13145|CaO19.5722|IPF11027	ORF|Uncharacterized	Ca22chr6A_C_albicans_SC5314	Ortholog(s) have DNA binding activity and role in chromatin silencing at rDNA, negative regulation of extrachromosomal rDNA circle accumulation involved in replicative cell aging, termination of RNA polymerase I transcription
C3_01040C_A	PRM9	CAWG_02440|orf19.2508|C3_01040C_B|C3_01040C|orf19.10044|IPF24846.1|IPF15653.2|IPF15654.2|Contig4-2657_0014|orf6.3913|orf6.3914|CA2139|CaO19.2508|CaO19.10044|IPF15654|IPF15654.exon1	ORF|Uncharacterized	Ca22chr3A_C_albicans_SC5314	Protein described a similar to S. cerevisiae Prm9; not the ortholog though; mutant is viable
C3_05680W_A		CAWG_02879|orf19.7347|C3_05680W_B|C3_05680W|IPF7116.1|Contig4-2885_0019|orf6.8507|CA5648|CaO19.7347|UBC6	ORF|Uncharacterized	Ca22chr3A_C_albicans_SC5314	Ortholog(s) have ubiquitin-protein transferase activity, role in protein monoubiquitination, protein polyubiquitination, ubiquitin-dependent ERAD pathway and endoplasmic reticulum membrane localization
C2_04860W_A	PZF1	orf19.4125|C2_04860W_B|C2_04860W|IPF13278.2|Contig4-2828_0002|orf6.2514|CA1157|CaO19.4125|CAWG_04242	ORF|Uncharacterized	Ca22chr2A_C_albicans_SC5314	C2H2 transcription factor; Hap43-induced; rat catheter and Spider biofilm induced
C4_02560C_A	UME7	CAWG_03539|orf19.2745|C4_02560C_B|C4_02560C|orf19.10259|IPF15893.2|IPF15350.2|Contig4-1974_0005|orf6.4701|orf6.887|CA0215|CaO19.2745|IPF15350	ORF|Uncharacterized	Ca22chr4A_C_albicans_SC5314	Putative transcription factor with zinc cluster DNA-binding motif; similar to S. cerevisiae Ume6p, which is a transcription factor involved in the regulation of meiotic genes
C7_02990W_A	BCK1	CAWG_05633|orf19.5162|C7_02990W_B|C7_02990W|orf19.12629|IPF22091.1|IPF5572.2|Contig4-3092_0024|orf6.6974|CA4433|CaJ7.0340|CaO19.12629|CaO19.5162|CaO19_5162|CaJ7_0340	ORF|Verified	Ca22chr7A_C_albicans_SC5314	Ortholog of S. cerevisiae Bck1; MAP kinase kinase kinase of cell integrity pathway; mutant is hypersensitive to caspofungin
C4_05890W_A		CAWG_03233|orf19.1276|C4_05890W_B|C4_05890W|orf19.8863|IPF26090.1|IPF12292.2|orf6.2899|YOR054|CA6187|CaO19.1276|CaO19.8863|IPF12292	ORF|Uncharacterized	Ca22chr4A_C_albicans_SC5314	Protein with a selenoprotein domain and a thioredoxin-like fold domain; similar to S. cerevisiae Vhs3p, which is a putative phosphopantothenoylcysteine decarboxylase
C1_06230C_A	MDM34	CAWG_00785|orf19.1826|C1_06230C_B|C1_06230C|orf19.9385|IPF25496.1|IPF14510.2|Contig4-2618_0001|Contig4-2753_0016|orf6.3433|CA1779|CaO19.1826|CaO19.9385|IPF14510	ORF|Uncharacterized	Ca22chr1A_C_albicans_SC5314	Putative zinc finger transcription factor; macrophage-downregulated; flow model biofilm induced; flow model and Spider biofilm induced
C3_05190C_A	MCA1	CAWG_02831|orf19.5995|C3_05190C_B|C3_05190C|orf19.13416|IPF21216.1|IPF4847.1|Contig4-2771_0005|orf6.9042|CA6069|CaO19.5995|CaO19.13416|IPF4847	ORF|Verified	Ca22chr3A_C_albicans_SC5314	Putative metacaspase, cysteine protease involved in apoptosis in response to stresses; has similarity to S. cerevisiae Mca1p; fungal-specific (no human or murine homolog); farnesol-induced
CR_10380C_A		CAWG_02297|orf19.7614|CR_10380C_B|CR_10380C|IPF635|IPF635.1|Contig4-3108_0073|orf6.8962|CA6013|CaO19.7614	ORF|Uncharacterized	Ca22chrRA_C_albicans_SC5314	Protein of unknown function; Hap43-induced gene; mutant is viable
C3_05470W_A	TEA1	CAWG_02860|orf19.6985|C3_05470W_B|C3_05470W|IPF20023.1|Contig4-2884_0008|orf6.7731|CA5031|CaO19.6985|IPF20023	ORF|Verified	Ca22chr3A_C_albicans_SC5314	Putative transcription factor with zinc cluster DNA-binding motif; has similarity to S. cerevisiae Tea1p; Hap43p-repressed gene
C5_00780C_A		CAWG_04471|orf19.580|C5_00780C_B|C5_00780C|orf19.8211|IPF6396|IPF6396.2|IPF7348.3|Contig4-2778_0001|orf6.1109|orf6.465|CA0312|CaO19.580|CaO19.8211	ORF|Uncharacterized	Ca22chr5A_C_albicans_SC5314	Protein of unknown function; mutants are viable; Spider biofilm induced
C1_08170C_A	BUL1	CAWG_00606|orf19.5094|C1_08170C_B|C1_08170C|orf19.12560|IPF22119.1|IPF12963.2|Contig4-2641_0004|Contig4-2641_0005|orf6.6282|CA3886|BUL5|CaO19.12560|CaO19.5094|IPF12963	ORF|Uncharacterized	Ca22chr1A_C_albicans_SC5314	Protein similar but not orthologous to S. cerevisiae Bul1; a protein involved in selection of substrates for ubiquitination; mutants are viable; macrophage/pseudohyphal-induced; rat catheter biofilm induced
C2_02250C_A	OPI1	CAWG_03993|orf19.1543|C2_02250C_B|C2_02250C|orf19.9117|orf6.6401|IPF6498|IPF25784.1|IPF6498.2|Contig4-2847_0013|CA3971|CaO19.1543|CaO19.9117	ORF|Verified	Ca22chr2A_C_albicans_SC5314	Leucine zipper transcription factor; involved in regulation of filamentous growth; has putative Opi1-Sin3 interaction domain; interacts with ScSin3, but not CaSin3
C1_00550W_A	CIS2	CAWG_01318|orf19.6053|C1_00550W_B|C1_00550W|orf19.13474|IPF21037.1|IPF1431.1|Contig4-3053_0023|orf6.7597|CA4913|CaO19.6053|ECM38|CaO19.13474	ORF|Uncharacterized	Ca22chr1A_C_albicans_SC5314	Putative role in regulation of biogenesis of the cell wall; upregulated in biofilm; Gcn4p-regulated
C5_02940C_A	MIG1	CAWG_04675|orf19.4318|C5_02940C_B|C5_02940C|orf19.11793|IPF22963.1|IPF11048.2|Contig4-2700_0004|orf6.3170|CA1593|CaO19.11793|CaO19.4318	ORF|Verified	Ca22chr5A_C_albicans_SC5314	C2H2 transcription factor; repressor; regulates genes for carbon source utilization; Tup1-dependent and independent functions; hyphal, Hap43 and caspofungin repressed; Spider and flow model biofilm induced
C2_03220C_A	STP4	CAWG_04089|orf19.909|C2_03220C_B|C2_03220C|orf19.8527|IPF26436.1|IPF4553.2|Contig4-3099_0038|orf6.3947|CA2167|CaO19.8527|CaO19.909|IPF4553	ORF|Verified	Ca22chr2A_C_albicans_SC5314	C2H2 transcription factor; induced in core caspofungin response; colony morphology-related gene regulation by Ssn6; induced by 17-beta-estradiol, ethynyl estradiol; rat catheter and Spider biofilm induced
C1_13570W_A	MPT5	CAWG_00095|orf19.4991|C1_13570W_B|C1_13570W|orf19.12458|IPF22202.1|IPF1777.1|Contig4-3025_0018|Contig4-3025_0020|orf6.8018|CA5271|CaO19.4991|CaO19.12458|IPF1777	ORF|Uncharacterized	Ca22chr1A_C_albicans_SC5314	Putative RNA-binding protein; Hap43p-repressed gene; protein induced during the mating process
C1_03760C_A	STR2	CAWG_01015|orf19.1033|C1_03760C_B|C1_03760C|orf19.8635|IPF26248.1|IPF6155.2|orf6.3218|CA1626|CaO19.1033	ORF|Uncharacterized	Ca22chr1A_C_albicans_SC5314	Ortholog(s) have cystathionine gamma-synthase activity and role in sulfur compound metabolic process, transsulfuration
CR_02250C_A	CEX1	orf19.3744|CR_02250C_B|CR_02250C|orf19.11229|IPF4730.2|IPF28654.1|Contig4-3070_0001|orf6.5474|CA3256|CaO19.3744|IPF4730|CAWG_01569	ORF|Uncharacterized	Ca22chrRA_C_albicans_SC5314	Ortholog(s) have tRNA binding activity, role in tRNA export from nucleus and cytoplasm, nuclear pore localization
C7_01330C_A	GCN2	CAWG_05484|orf19.6913|C7_01330C_B|C7_01330C|IPF2209.2|Contig4-2889_0013|orf6.7177|CA4595|CaJ7.0147|CaO19_6913|CaJ7_0147|CaO19.6913	ORF|Verified	Ca22chr7A_C_albicans_SC5314	Translation initiation factor 2-alpha (eIF2alpha) kinase; has nonessential role in amino acid starvation response, in contrast to S. cerevisiae homolog; similar to S. cerevisiae Gcn2p
C4_04370C_A	VAC7	CAWG_03370|orf19.1409|C4_04370C_B|C4_04370C|orf19.8985|IPF25899.1|IPF6717.2|Contig4-2963_0006|orf6.6378|VAC7.3|CA3951|CaO19.8985|CaO19.1409	ORF|Verified	Ca22chr4A_C_albicans_SC5314	Ortholog of S. cerevisiae Vac7; integral vacuolar membrane protein involved in vacuole inheritance and morphology; mutants are viable
C3_01220W_A		CAWG_02456|orf19.1729|C3_01220W_B|C3_01220W|orf19.9297|IPF25625.1|IPF9347.2|Contig4-1881_0001|orf6.3236|CA1643|CaO19.9297|CaO19.1729|IPF9347	ORF|Uncharacterized	Ca22chr3A_C_albicans_SC5314	Putative transcription factor with zinc finger DNA-binding motif
C4_02530W_A	ARG83	CAWG_03542|orf19.2748|C4_02530W_B|C4_02530W|orf19.10262|IPF24568.1|IPF13264.2|Contig4-2217_0009|Contig4-2945_0026|orf6.2536|CA1171|CaO19.10262|CaO19.2748|IPF13264	ORF|Verified	Ca22chr4A_C_albicans_SC5314	GAL4-like Zn(II)2Cys6 transcription factor; clade-associated expression; null shows abnormal regulation of invasive colony growth, is unable to utilize proline as a nitrogen source; flow model biofilm induced
C3_03030C_A	ECM14	CAWG_02623|orf19.299|C3_03030C_B|C3_03030C|orf19.7931|IPF27014.1|IPF3838.2|Contig4-3050_0009|orf6.4294|CA2407|CaO19.299|CaO19.7931	ORF|Uncharacterized	Ca22chr3A_C_albicans_SC5314	Has domain(s) with predicted metallocarboxypeptidase activity, zinc ion binding activity and role in proteolysis
C2_00520W_A	DFG5	CAWG_03832|orf19.2075|C2_00520W_B|C2_00520W|orf19.9622|IPF25260.1|IPF1199.1|Contig4-3072_0022|orf6.7480|CA4822|CaO19.2075|CaO19.9622	ORF|Verified	Ca22chr2A_C_albicans_SC5314	N-linked mannoprotein of cell wall and membrane; possible signal transducer; role in hyphal growth and HWP1 induction in alkaline pH; GPI modification predicted; dfg5 dcw1 double mutant is inviable; caspofungin-induced, fungal-specific
CR_05260C_A	KCS1	CAWG_01855|orf19.1007|CR_05260C_B|CR_05260C|orf19.8622|IPF26283.1|IPF3746.1|Contig4-3028_0026|orf6.613|CA0133|CaO19.1007|CaO19.8622|IPF3746	ORF|Uncharacterized	Ca22chrRA_C_albicans_SC5314	Putative bZIP transcription factor; Spider biofilm induced
C5_01010W_A	CCW14	CAWG_04491|orf19.1969|C5_01010W_B|C5_01010W|orf19.9525|IPF6292.2|IPF6291.1|Contig4-2813_0016|orf6.5035|CA2942|CaO19.9525|CaO19.1969|IPF6291	ORF|Uncharacterized	Ca22chr5A_C_albicans_SC5314	Putative mannoprotein of cell wall with role in response to stress; increased mRNA abundance observed in cyr1 homozygous mutant (hyphal or yeast-form cells) and in ras1 homozygous mutant (yeast-form cells)
C2_01890W_A	CTF1	CAWG_03957|orf19.1499|C2_01890W_B|C2_01890W|orf19.9075|IPF25868.1|IPF15240.2|Contig4-2582_0009|orf6.3543|CA6190|CaO19.9075|CaO19.1499|IPF15240	ORF|Verified	Ca22chr2A_C_albicans_SC5314	Putative zinc-finger transcription factor, similar to A. nidulans FarA and FarB; activates genes required for fatty acid degradation; induced by oleate; null mutant displays carbon source utilization defects and slightly reduced virulence
CR_07530C_A	ECM22	CAWG_02049|orf19.2623|CR_07530C_B|CR_07530C|orf19.10154|IPF24711.1|IPF12926.2|Contig4-2829_0014|orf6.1414|CA0471|ZCF12|CaO19.10154|CaO19.2623	ORF|Verified	Ca22chrRA_C_albicans_SC5314	Zn(II)2Cys6 transcription factor; rat catheter and Spider biofilm induced
C1_09090C_A	ARG81	CAWG_00520|orf19.4766|C1_09090C_B|C1_09090C|orf19.12230|IPF22523.1|IPF14033.2|Contig4-2442_0003|orf6.2542|CA1175|CaO19.12230|CaO19.4766|CA2624|ARG81.3eoc|IPF17734.2	ORF|Verified	Ca22chr1A_C_albicans_SC5314	Zn(II)2Cys6 transcription factor; required for utilization of ornithine as a nitrogen source and for wild-type resistance to caffeine; required for yeast cell adherence to silicone substrate
C3_07000W_A	RPD31	CAWG_03008|orf19.6801|C3_07000W_B|C3_07000W|orf19.14093|IPF20341.1|IPF5946.2|orf6.8830|CA5905|RPD32|CaO19.14093|CaO19.6801	ORF|Verified	Ca22chr3A_C_albicans_SC5314	Putative histone deacetylase; involved in regulation of white-opaque switch; Spider biofilm repressed
CR_05880W_A		CAWG_01905|orf19.6626|CR_05880W_B|CR_05880W|orf19.13947|IPF20524.1|IPF2559.1|Contig4-2675_0008|orf6.6523|CA4073|CaO19.13947|CaO19.6626|IPF2559.3	ORF|Uncharacterized	Ca22chrRA_C_albicans_SC5314	Predicted homeodomain-containing protein; possible transcription factor; possibly transcriptionally regulated upon hyphal formation
C7_03880C_A		CAWG_05718|orf19.7194|C7_03880C_B|C7_03880C|IPF2147|IPF2147.2|Contig4-3097_0041|orf6.8094|CA5320|CaJ7.0443|CaO19_7194|CaJ7_0443|CaO19.7194	ORF|Verified	Ca22chr7A_C_albicans_SC5314	Protein required for virulence in reconstituted human epithelium (RHE) model of ex vivo infection; decreased transcription is observed upon fluphenazine treatment; induced upon adherence to polystyrene
C2_04530W_A	MED8	CAWG_04209|orf19.4497|C2_04530W_B|C2_04530W|orf19.11973|IPF4783.2|IPF19476.2|Contig4-2993_0011|orf6.30|orf6.4189|CA2328|CaO19.4497	ORF|Uncharacterized	Ca22chr2A_C_albicans_SC5314	Ortholog(s) have RNA polymerase II proximal promoter sequence-specific DNA binding, TBP-class protein binding, protein binding, bridging, transcription corepressor activity
C2_03320W_A	CHK1	CAWG_04099|orf19.896|C2_03320W_B|C2_03320W|orf19.8515|orf6.7978|HK1|IPF26451.1|IPF3668.2|Contig4-3099_0013|Contig4-3099_0015|orf6.7281|CA4676|CaO19.8515|CaO19.896	ORF|Verified	Ca22chr2A_C_albicans_SC5314	Histidine kinase; 2-component signaling, cell wall synthesis; hyphal growth defect; avirulent in mouse, not rat vaginal infection; phagocytosis rate increased; Spider biofilm induced; required for RPMI biofilm; Bcr1-induced in a/a biofilm
CR_06040W_A		CAWG_01919|orf19.3854|CR_06040W_B|CR_06040W|orf19.11335|IPF11548.1|IPF17644.2|Contig4-3046_0003|orf6.290|orf6.5244|CA3094|SAT4|CaO19.3854|IPF11548	ORF|Uncharacterized	Ca22chrRA_C_albicans_SC5314	Ortholog of S. cerevisiae Sat4; amphotericin B induced; clade-associated gene expression; Spider biofilm induced
C4_03520C_A	RBT1	CAWG_03456|orf19.1327|C4_03520C_B|C4_03520C|orf19.8907|orf19.10892|ECE99|IPF19252.2|IPF15385.2|IPF23893.1|IPF16136.1|Contig4-2768_0006|orf6.4889|orf6.489|orf6.2929|CA2830|orf19.3384|CaO19.1327|RBT99	ORF|Verified	Ca22chr4A_C_albicans_SC5314	Cell wall protein with similarity to Hwp1; required for virulence; predicted glycosylation; fluconazole, Tup1 repressed; farnesol, alpha factor, serum, hyphal and alkaline induced; Rfg1, Rim101-regulated
C5_01810W_A	FCR3	CAWG_04566|orf19.3193|C5_01810W_B|C5_01810W|orf19.10704|orf6.906|IPF19842.1|IPF19852.1|Contig4-2798_0003|orf6.715|orf6.716|CA0219|YAP3|CaO19.3193	ORF|Verified	Ca22chr5A_C_albicans_SC5314	bZIP transcription factor; ortholog of S. cerevisiae Yap3; partially complements fluconazole sensitivity of S. cerevisiae pdr1 pdr3; Hap43-induced; required for yeast cell adherence to silicone substrate; flow model biofilm repressed
C1_10810W_A		CAWG_00352|orf19.2336|C1_10810W_B|C1_10810W|orf19.9872|IPF25004.1|IPF8682.1|Contig4-3011_0016|orf6.5572|CA3335|CaO19.9872|CaO19.2336|IPF8682	ORF|Uncharacterized	Ca22chr1A_C_albicans_SC5314	Pry family pathogenesis-related protein; predicted to be extracellular
C1_11440C_A	GIN1	CAWG_00292|orf19.658|C1_11440C_B|C1_11440C|orf19.8274|IPF4004|IPF16455.3|IPF4004.2|Contig4-2788_0014|orf6.2188|orf6.6551|CA4094|MRC1|CaO19.658	ORF|Verified	Ca22chr1A_C_albicans_SC5314	Protein involved in regulation of DNA-damage-induced filamentous growth; putative component of DNA replication checkpoint; ortholog of S. cerevisiae Mrc1p, an S-phase checkpoint protein; Hap43p-induced gene
C1_06090C_A		CAWG_00798|orf19.2436|C1_06090C_B|C1_06090C|orf19.9972|IPF24821.1|IPF13772.2|Contig4-2388_0008|orf6.3614|CA1912|SKY1|CaO19.9972|CaO19.2436	ORF|Uncharacterized	Ca22chr1A_C_albicans_SC5314	Predicted protein serine/threonine kinase; Spider biofilm induced
C3_00510W_A		CAWG_02386|orf19.5412|C3_00510W_B|C3_00510W|orf19.12867|IPF21742.1|IPF1103.2|Contig4-2864_0016|orf6.8648|CA5770|CaO19.12867|CaO19.5412|IPF1103	ORF|Uncharacterized	Ca22chr3A_C_albicans_SC5314	Ortholog of S. cerevisiae : ECM9, C. glabrata CBS138 : CAGL0L02255g, C. dubliniensis CD36 : Cd36_80470, C. parapsilosis CDC317 : CPAR2_503390 and C. auris B8441 : B9J08_003812
C1_13740W_A	KAR9	CAWG_00078|orf19.5011|C1_13740W_B|C1_13740W|orf19.12478|IPF22215.1|IPF1824.1|Contig4-3061_0004|Contig4-3061_0005|Contig4-3061_0006|orf6.7998|CA5251|CaO19.5011|CaO19.12478|IPF1824	ORF|Verified	Ca22chr1A_C_albicans_SC5314	Ortholog of S. cerevisiae Kar9; role in mitotic spindle positioning; nonessential; localizes to bud tip, bud neck, hyphal tip; wild-type localization requires actin and microtubule cytoskeleton; induced by alpha factor
[truncated: 341 more rows]

## Sheet: Table S1. Tx Factor Mutants
Table S1. C. albicans strains examined for invasive growth into agar
[truncated: 24 more rows]
